# Supplementary material for: Dimethyl 1-(3-cyano­benz­yl)-1H-pyrazole-3,5-dicarboxyl­ate
Source: Acta Crystallogr Sect E Struct Rep Online. 2009 Apr 25;65(Pt 5):o1132. doi: 10.1107/S1600536809014895 (PMC2977805; doi:10.1107/S1600536809014895)
Supplement: Supplementary file 2 [file e-65-o1132-Isup2.hkl]

# 
# h,k,l, Fc-squared, Fo-squared, sigma(Fo-squared) and status flag 
# 
data_I
_shelx_title ' zh in P-1' 
_shelx_refln_list_code          4 
_shelx_F_calc_maximum       83.31 
_exptl_crystal_F_000       312.00 
_reflns_d_resolution_high  0.7725 
 
loop_ 
 _symmetry_equiv_pos_as_xyz 
 'x, y, z' 
 '-x, -y, -z' 
 
_cell_length_a     8.7835 
_cell_length_b     9.5378 
_cell_length_c     9.9986 
_cell_angle_alpha  68.424 
_cell_angle_beta   71.789 
_cell_angle_gamma  82.126 
 
_shelx_F_squared_multiplier     1.000 
 
loop_ 
 _refln_index_h 
 _refln_index_k 
 _refln_index_l 
 _refln_F_squared_calc 
 _refln_F_squared_meas 
 _refln_F_squared_sigma 
 _refln_observed_status 
   2   0   0     3266.81     3202.72     14.45 o 
   3   0   0     1051.66      992.95      5.66 o 
   4   0   0      530.47      568.91      4.77 o 
   5   0   0       51.60       52.12      1.63 o 
   6   0   0       81.25       86.23      2.07 o 
   7   0   0       14.84       11.31      2.29 o 
   8   0   0        2.66        1.26      1.31 o 
   9   0   0        8.56        5.24      1.52 o 
  10   0   0        0.04        4.79      2.57 o 
 -10   1   0        4.22        3.16      1.88 o 
  -9   1   0        0.53        0.94      1.12 o 
  -8   1   0        6.97        6.40      2.51 o 
  -7   1   0       23.93       20.86      2.96 o 
  -6   1   0        2.42        3.90      1.63 o 
  -5   1   0       83.01       93.73      4.13 o 
  -4   1   0       29.81       25.06      1.05 o 
  -2   1   0     1037.73      994.14      4.44 o 
  -1   1   0      322.02      313.94      1.49 o 
   0   1   0      696.16      556.98      6.07 o 
   1   1   0        4.74        5.52      0.40 o 
   2   1   0      112.00      107.89      2.04 o 
   3   1   0      362.90      371.69      3.05 o 
   4   1   0       18.33       15.39      1.18 o 
   5   1   0        0.92        1.57      0.98 o 
   6   1   0        0.39       -0.32      0.76 o 
   7   1   0        1.62        2.57      0.81 o 
   8   1   0       19.03       17.13      2.31 o 
   9   1   0        0.00        0.42      2.17 o 
  10   1   0        1.82        2.06      2.40 o 
 -10   2   0        2.43        2.81      2.11 o 
  -9   2   0        1.19        2.78      1.51 o 
  -8   2   0       24.27       21.94      2.11 o 
  -7   2   0        2.28       -0.58      1.63 o 
  -6   2   0       10.75        9.69      1.85 o 
  -5   2   0       17.31       16.86      0.92 o 
  -4   2   0        0.30        3.87      1.08 o 
  -3   2   0      619.69      625.13      4.32 o 
  -2   2   0      184.38      175.77      2.15 o 
  -1   2   0     2326.01     2179.05     12.44 o 
   0   2   0     3545.26     3307.01     25.41 o 
   1   2   0     1894.59     1757.91      7.26 o 
   2   2   0      474.71      433.06      3.52 o 
   3   2   0      164.35      159.47      2.94 o 
   4   2   0        2.04        2.78      0.76 o 
   5   2   0       48.51       52.62      2.12 o 
   6   2   0       58.50       59.91      3.22 o 
   7   2   0        8.78        7.55      1.88 o 
   8   2   0        0.04        1.78      1.30 o 
   9   2   0        1.25        1.93      1.10 o 
  10   2   0        0.04        0.56      1.05 o 
 -10   3   0        0.01        2.15      2.57 o 
  -9   3   0        0.85        4.51      2.04 o 
  -8   3   0        4.88        3.31      2.12 o 
  -7   3   0       11.58        5.96      1.77 o 
  -6   3   0       10.12       10.03      2.61 o 
  -5   3   0        9.37       12.18      1.17 o 
  -4   3   0      121.85      125.63      2.51 o 
  -3   3   0        0.96        2.10      0.81 o 
  -2   3   0      491.17      470.99      4.21 o 
  -1   3   0       88.13       95.45      1.68 o 
   0   3   0      606.09      618.67      7.12 o 
   1   3   0      632.54      594.77      4.56 o 
   2   3   0      444.55      417.84      3.69 o 
   3   3   0       32.01       31.90      1.20 o 
   4   3   0        0.55        0.26      0.71 o 
   5   3   0        4.59        5.19      1.06 o 
   6   3   0       90.23       83.60      2.35 o 
   7   3   0       58.61       57.43      3.50 o 
   8   3   0        2.84        2.86      1.35 o 
   9   3   0        5.46        4.57      1.44 o 
  10   3   0        2.58        1.45      1.16 o 
 -10   4   0        1.31        2.15      1.88 o 
  -9   4   0        0.10       -1.34      1.64 o 
  -8   4   0       23.77       24.28      3.59 o 
  -7   4   0        2.67        1.69      1.62 o 
  -6   4   0       13.13       16.67      2.44 o 
  -5   4   0        0.94        1.29      0.69 o 
  -4   4   0       11.62       10.99      1.03 o 
  -3   4   0      925.56      995.10      9.51 o 
  -2   4   0      166.60      164.00      2.65 o 
  -1   4   0       47.96       50.79      2.07 o 
   0   4   0       69.30       66.84      1.70 o 
   1   4   0      108.16       90.62      2.96 o 
   2   4   0      128.74      133.53      2.00 o 
   3   4   0       72.76       66.84      2.13 o 
   4   4   0      147.13      157.27      4.16 o 
   5   4   0       29.61       30.35      1.48 o 
   6   4   0        0.92        0.55      1.07 o 
   7   4   0        5.18        5.29      1.09 o 
   8   4   0        5.43        2.89      1.03 o 
   9   4   0        2.83        1.41      1.07 o 
  10   4   0        2.29        2.28      1.35 o 
  -9   5   0       10.50        7.93      2.08 o 
  -8   5   0        1.26        1.29      1.75 o 
  -7   5   0        7.33        6.87      1.67 o 
  -6   5   0       17.11       16.48      1.99 o 
  -5   5   0        6.34        3.62      0.85 o 
  -4   5   0        3.71        6.64      1.42 o 
  -3   5   0      188.84      195.13      8.85 o 
  -2   5   0        3.50        2.94      0.82 o 
  -1   5   0       90.99       85.40      1.85 o 
   0   5   0       20.55       21.37      1.20 o 
   1   5   0       81.46       80.64      1.81 o 
   2   5   0      122.25      125.90      4.09 o 
   3   5   0      143.18      152.40      4.60 o 
   4   5   0       48.83       53.62      1.80 o 
   5   5   0       33.43       32.27      1.69 o 
   6   5   0        1.99        3.21      0.94 o 
   7   5   0        7.75        9.35      1.43 o 
   8   5   0       18.80       16.04      1.90 o 
   9   5   0        2.10        3.50      2.02 o 
  -9   6   0        2.59        3.48      1.99 o 
  -8   6   0        1.80       -1.06      1.64 o 
  -7   6   0        9.24        8.92      2.10 o 
  -6   6   0       12.82       11.75      1.88 o 
  -5   6   0        6.17        5.04      0.83 o 
  -4   6   0       90.53      100.79      3.46 o 
  -3   6   0       11.59       12.19      1.31 o 
  -2   6   0       74.22       73.45      1.95 o 
  -1   6   0        1.64        4.19      0.89 o 
   0   6   0       43.63       46.37      2.27 o 
   1   6   0        1.32        1.39      1.37 o 
   2   6   0        0.04        0.49      0.51 o 
   3   6   0      126.28      140.60      2.43 o 
   4   6   0        9.23       10.45      1.41 o 
   5   6   0        2.29        2.17      1.36 o 
   6   6   0        2.02        2.94      1.05 o 
   7   6   0       48.02       46.29      3.16 o 
   8   6   0        2.05        2.48      1.36 o 
  -8   7   0       11.34       16.79      5.93 o 
  -7   7   0        6.01        7.57      1.91 o 
  -6   7   0       18.39       25.00      3.41 o 
  -5   7   0        1.06        0.71      0.71 o 
  -4   7   0       25.38       26.36      1.83 o 
  -3   7   0        0.23        0.03      1.16 o 
  -2   7   0        2.07        4.23      1.53 o 
  -1   7   0       12.62       11.30      1.22 o 
   0   7   0        8.79        7.09      1.54 o 
   1   7   0       57.32       56.09      2.89 o 
   2   7   0        6.38        6.94      1.79 o 
   3   7   0       38.11       36.30      2.58 o 
   4   7   0      171.23      165.43      7.26 o 
   5   7   0       13.06       13.72      1.87 o 
   6   7   0       10.14       10.03      2.83 o 
   7   7   0        5.48        3.86      2.13 o 
   8   7   0       17.62       18.21      2.42 o 
  -7   8   0        2.05        1.72      2.80 o 
  -6   8   0        0.40        3.45      1.78 o 
  -5   8   0       23.47       23.53      4.67 o 
  -4   8   0       51.08       49.30      2.23 o 
  -3   8   0       21.06       19.82      1.45 o 
  -2   8   0       89.23       84.10      3.26 o 
  -1   8   0        5.42        7.06      1.86 o 
   0   8   0        3.95        5.56      1.60 o 
   1   8   0       34.07       32.86      2.87 o 
   2   8   0       79.31       76.20      3.44 o 
   3   8   0        0.31        4.11      1.59 o 
   4   8   0       43.84       45.43      2.97 o 
   5   8   0       19.50       19.47      3.88 o 
   6   8   0        8.59       10.37      4.20 o 
   7   8   0        0.41        3.02      1.90 o 
  -6   9   0        3.99        9.87      2.93 o 
  -4   9   0       14.11       10.28      2.04 o 
  -3   9   0        5.55        8.18      1.92 o 
  -2   9   0        0.04        0.95      1.34 o 
  -1   9   0        2.58        4.32      1.74 o 
   0   9   0        2.03        2.04      1.76 o 
   1   9   0       41.08       41.47      3.01 o 
   2   9   0       10.56       11.38      2.41 o 
   3   9   0       17.66       22.58      3.78 o 
   4   9   0        0.48        0.12      1.39 o 
   5   9   0        8.81        8.52      4.45 o 
   6   9   0        0.08        1.33      1.49 o 
  -5  10   0        1.01        1.26      2.91 o 
  -4  10   0        3.62        1.99      1.40 o 
  -3  10   0        5.37        5.58      2.02 o 
  -2  10   0        0.97       -0.09      2.70 o 
  -1  10   0        0.13       -0.61      1.46 o 
   0  10   0        0.82        1.15      1.54 o 
   1  10   0        0.01        0.63      3.09 o 
   2  10   0        2.72        1.59      1.67 o 
   3  10   0        1.40        2.80      2.21 o 
   4  10   0        0.00        0.99      1.57 o 
   5  10   0        0.10        3.12      1.78 o 
  -2  11   0        0.01        0.39      1.63 o 
  -1  11   0        0.01       -1.21      1.49 o 
   0  11   0        0.33        4.96      2.30 o 
   1  11   0        0.00        1.74      1.88 o 
   2  11   0        3.33        4.88      1.98 o 
   3  11   0        1.36        1.80      1.78 o 
  -1 -11   1        5.84        1.76      2.39 o 
   0 -11   1        3.02       -0.01      3.47 o 
   1 -11   1        0.01        3.00      2.06 o 
  -4 -10   1        1.88        2.08      1.63 o 
  -3 -10   1        1.10        2.94      1.88 o 
  -2 -10   1        0.17       -0.02      3.56 o 
  -1 -10   1        3.72        3.78      1.65 o 
   0 -10   1        1.50        3.86      2.24 o 
   1 -10   1        3.43        2.27      2.00 o 
   2 -10   1        0.53        1.73      1.70 o 
   3 -10   1       15.69       17.36      2.31 o 
   4 -10   1        2.37        0.71      2.61 o 
  -6  -9   1        0.13       -2.42      2.42 o 
  -5  -9   1        2.32        2.58      1.87 o 
  -4  -9   1        8.98        5.89      3.83 o 
  -3  -9   1        6.52        3.69      2.16 o 
  -2  -9   1        0.88        1.37      1.61 o 
  -1  -9   1        0.00        1.91      3.16 o 
   0  -9   1       18.23       18.55      2.63 o 
   1  -9   1        0.66        2.61      1.81 o 
   2  -9   1        1.51        4.47      1.55 o 
   3  -9   1        5.75        7.04      1.96 o 
   4  -9   1       44.58       49.34      5.59 o 
   5  -9   1        8.48        7.92      3.77 o 
   6  -9   1        0.50        0.63      2.65 o 
  -7  -8   1       10.27       10.09      3.25 o 
  -6  -8   1       21.08       21.27      3.37 o 
  -5  -8   1       17.39       17.16      2.92 o 
  -4  -8   1       18.03       21.88      2.77 o 
  -3  -8   1       80.76       76.25      4.22 o 
  -2  -8   1        6.92        3.92      1.71 o 
  -1  -8   1       10.06       11.38      2.64 o 
   0  -8   1      149.15      169.81      4.84 o 
   1  -8   1        0.00        2.31      1.47 o 
   2  -8   1       47.08       40.37      1.78 o 
   3  -8   1        1.14        2.00      1.10 o 
   4  -8   1        5.45        4.35      1.42 o 
   5  -8   1        9.89       10.65      1.93 o 
   6  -8   1        0.01        4.48      1.91 o 
   7  -8   1        6.15        5.63      2.51 o 
  -8  -7   1       30.57       26.10     10.12 o 
  -7  -7   1        1.00        2.37      4.08 o 
  -6  -7   1       30.65       31.46      3.89 o 
  -5  -7   1        5.20        4.56      1.44 o 
  -4  -7   1        0.02        1.25      0.71 o 
  -3  -7   1        7.77        5.96      1.33 o 
  -2  -7   1       32.95       30.91      3.41 o 
  -1  -7   1        0.47        1.41      0.61 o 
   0  -7   1       35.44       28.37      3.14 o 
   1  -7   1        1.23        2.52      1.27 o 
   2  -7   1        2.24        2.15      1.17 o 
   3  -7   1      101.69      108.56      2.68 o 
   4  -7   1       30.76       29.47      1.70 o 
   5  -7   1       45.64       45.07      2.10 o 
   6  -7   1       15.71       16.06      2.57 o 
   7  -7   1       12.26       14.15      3.14 o 
   8  -7   1        1.13        0.26      1.60 o 
  -8  -6   1        1.37        1.25      1.14 o 
  -7  -6   1        1.00        1.97      1.54 o 
  -6  -6   1        2.00        1.70      1.13 o 
  -5  -6   1       10.79       10.25      1.51 o 
  -4  -6   1       11.18       10.12      1.32 o 
  -3  -6   1        0.20        2.23      0.95 o 
  -2  -6   1        2.06        2.04      1.00 o 
  -1  -6   1        3.96        4.49      0.85 o 
   0  -6   1      161.04      152.72      3.26 o 
   1  -6   1       74.92       81.02      2.62 o 
   2  -6   1       37.27       32.89      1.59 o 
   3  -6   1       35.87       34.65      1.62 o 
   4  -6   1       30.27       29.11      1.86 o 
   5  -6   1       38.00       37.90      1.80 o 
   6  -6   1       41.27       47.89      4.46 o 
   7  -6   1        0.12       -1.51      1.51 o 
   8  -6   1        4.22        5.87      2.68 o 
   9  -6   1        1.76        0.41      5.27 o 
  -9  -5   1        2.39        1.06      1.22 o 
  -8  -5   1        0.54        1.13      0.99 o 
  -7  -5   1       30.81       27.77      2.42 o 
  -6  -5   1       41.15       45.30      2.07 o 
  -5  -5   1        0.25        1.42      1.00 o 
  -4  -5   1       20.66       26.21      2.21 o 
  -3  -5   1        1.12        1.79      0.75 o 
  -2  -5   1       12.94       13.24      0.93 o 
  -1  -5   1       12.84       10.14      1.01 o 
   0  -5   1       32.10       36.61      1.32 o 
   1  -5   1      195.44      206.49      3.34 o 
   2  -5   1        7.78        7.20      0.78 o 
   3  -5   1        3.82        2.81      1.26 o 
   4  -5   1       42.97       40.36      1.59 o 
   5  -5   1       28.98       29.73      1.83 o 
   6  -5   1        5.02        1.01      1.77 o 
   7  -5   1       52.35       46.29      8.49 o 
   8  -5   1        0.28        1.16      1.64 o 
   9  -5   1        4.41        5.58      3.15 o 
  -9  -4   1        2.82        2.02      1.25 o 
  -8  -4   1        9.18        5.42      1.00 o 
  -7  -4   1        0.61        1.31      1.01 o 
  -6  -4   1       18.56       18.15      1.65 o 
  -5  -4   1       37.62       40.31      1.88 o 
  -4  -4   1        0.19        0.64      0.86 o 
  -3  -4   1       32.64       44.66      1.74 o 
  -2  -4   1       59.60       59.74      1.49 o 
  -1  -4   1      439.44      446.21      3.97 o 
   0  -4   1        1.18        1.47      0.50 o 
   1  -4   1     1488.43     1526.42      9.77 o 
   2  -4   1       87.05       79.71      2.11 o 
   3  -4   1       11.76        8.83      0.92 o 
   4  -4   1        7.63        8.30      2.15 o 
   5  -4   1       17.32       15.70      2.26 o 
   6  -4   1       38.97       44.34      2.77 o 
   7  -4   1       18.89       16.94      2.11 o 
   8  -4   1        0.01        0.22      1.60 o 
   9  -4   1        8.40        8.83      2.37 o 
  10  -4   1        0.39        0.60      2.08 o 
 -10  -3   1        0.60        1.94      1.15 o 
  -9  -3   1        1.40        0.63      1.25 o 
  -8  -3   1       19.51       19.63      2.94 o 
  -7  -3   1        1.31        2.35      1.08 o 
  -6  -3   1        0.01        2.53      1.01 o 
  -5  -3   1        0.65        1.79      1.61 o 
  -4  -3   1       25.05       20.67      1.20 o 
  -3  -3   1       43.43       41.23      1.38 o 
  -2  -3   1       13.52       13.28      0.90 o 
  -1  -3   1      106.44      102.90      1.87 o 
   0  -3   1      166.30      158.82      2.69 o 
   1  -3   1       23.96       18.34      1.22 o 
   2  -3   1       13.56       15.17      0.83 o 
   3  -3   1        8.01       11.62      0.78 o 
   4  -3   1        0.21       -0.03      0.88 o 
   5  -3   1        4.87        2.31      1.26 o 
   6  -3   1       12.94       16.81      2.64 o 
   7  -3   1       56.14       53.72      4.07 o 
   8  -3   1       15.07        9.39      2.16 o 
   9  -3   1       12.30       11.27      2.50 o 
  10  -3   1        0.40        0.94      1.26 o 
 -10  -2   1        0.27       -0.64      1.46 o 
  -9  -2   1        0.01        1.83      1.18 o 
  -8  -2   1        1.52        1.22      0.94 o 
  -7  -2   1        0.17        2.66      0.84 o 
  -6  -2   1        0.00        2.27      1.17 o 
  -5  -2   1      117.92      124.79      3.35 o 
  -4  -2   1      475.90      505.92      6.40 o 
  -3  -2   1        6.15        4.78      0.95 o 
  -2  -2   1      151.23      154.86      2.36 o 
  -1  -2   1      119.28      117.38      2.10 o 
   0  -2   1     5144.19     5022.62     80.93 o 
   1  -2   1      528.06      496.47      4.54 o 
   2  -2   1      457.80      436.40      3.18 o 
   3  -2   1      153.45      152.29      2.57 o 
   4  -2   1      106.83      128.26      3.07 o 
   5  -2   1        0.05        0.69      1.65 o 
   6  -2   1        0.16        2.54      1.59 o 
   7  -2   1       15.01       18.54      2.58 o 
   8  -2   1        1.34        2.15      1.86 o 
   9  -2   1        1.63        2.62      1.44 o 
  10  -2   1        0.00        3.09      1.94 o 
 -10  -1   1        0.24        0.59      1.15 o 
  -9  -1   1        7.71        8.52      2.82 o 
  -8  -1   1        3.08        2.84      1.15 o 
  -7  -1   1       10.17        8.41      1.33 o 
  -6  -1   1        4.58        5.74      1.60 o 
  -5  -1   1        0.42        0.86      1.21 o 
  -4  -1   1        0.32        1.38      1.00 o 
  -3  -1   1       62.78       49.40      1.35 o 
  -2  -1   1      148.37      145.57      2.11 o 
  -1  -1   1     6940.96     6652.16     98.74 o 
   0  -1   1       50.21       49.42      0.64 o 
   1  -1   1     3491.86     3319.49     20.93 o 
   2  -1   1       46.70       39.90      0.70 o 
   3  -1   1       32.58       35.18      0.80 o 
   4  -1   1      142.49      141.03      3.04 o 
   5  -1   1       63.07       65.98      3.56 o 
   6  -1   1        8.05        5.71      1.95 o 
   7  -1   1        4.26        4.34      4.06 o 
   8  -1   1       53.56       54.02      4.02 o 
   9  -1   1        1.74        2.25      0.98 o 
  10  -1   1        3.21        3.70      1.88 o 
 -10   0   1        0.10        0.29      2.81 o 
  -9   0   1        0.80        1.39      0.85 o 
  -8   0   1        1.33        0.26      2.09 o 
  -7   0   1        0.16        0.63      1.24 o 
  -6   0   1        0.21        0.05      1.46 o 
  -5   0   1       78.53       73.95      1.97 o 
  -4   0   1     1469.64     1642.00     12.53 o 
  -3   0   1      355.19      346.99      4.05 o 
  -1   0   1        6.44        5.50      0.90 o 
   2   0   1      499.12      459.82      5.73 o 
   3   0   1        6.31        8.19      0.81 o 
   4   0   1      243.52      232.72      3.65 o 
   5   0   1        5.75        8.00      2.15 o 
   6   0   1        5.36        6.47      1.46 o 
   7   0   1        5.38        6.73      1.79 o 
   8   0   1        1.62        2.82      1.10 o 
   9   0   1        4.77        3.40      1.97 o 
  10   0   1        2.23       -0.54      1.60 o 
  11   0   1        0.14        2.37      1.71 o 
 -10   1   1        0.18       -0.69      1.46 o 
  -9   1   1        3.32        3.69      3.56 o 
  -8   1   1        8.70        6.97      1.99 o 
  -7   1   1        0.02        0.85      1.04 o 
  -6   1   1        0.61        1.09      0.78 o 
  -5   1   1      253.41      261.64      4.23 o 
  -4   1   1      108.56      103.84      3.00 o 
  -3   1   1      599.46      628.99      7.63 o 
  -2   1   1     5596.62     5376.16     65.42 o 
  -1   1   1      215.51      200.45      1.97 o 
   0   1   1     2105.20     1861.51     14.81 o 
   1   1   1       45.27       31.29      0.46 o 
   2   1   1     1329.58     1245.30      5.80 o 
   3   1   1        5.68        3.65      0.90 o 
   4   1   1       68.58       74.89      1.79 o 
   5   1   1        1.45        1.52      0.47 o 
   6   1   1       19.15       17.82      1.06 o 
   7   1   1       20.08       19.38      2.58 o 
   8   1   1        0.25        0.41      1.45 o 
   9   1   1        3.35        4.50      1.48 o 
  10   1   1        3.19        2.43      1.23 o 
  11   1   1        0.00        0.35      1.24 o 
 -10   2   1        0.64        1.18      1.73 o 
  -9   2   1        3.21        2.34      1.41 o 
  -8   2   1        1.03       -0.27      1.39 o 
  -7   2   1       13.14       11.40      2.75 o 
  -6   2   1        3.62        3.78      0.87 o 
  -5   2   1        1.50        1.58      0.77 o 
  -4   2   1        6.99        6.94      0.80 o 
  -3   2   1     1078.72     1115.57      6.78 o 
  -2   2   1      413.70      395.75      4.08 o 
  -1   2   1      192.11      152.33      2.60 o 
   0   2   1      882.38      847.74      4.73 o 
   1   2   1      185.61      205.57      2.57 o 
   2   2   1        0.98       -0.29      0.46 o 
   3   2   1      275.58      256.53      2.49 o 
   4   2   1      635.07      647.45      5.70 o 
   5   2   1       93.60       89.45      1.96 o 
   6   2   1        4.68        4.16      0.77 o 
   7   2   1        5.39        8.18      1.21 o 
   8   2   1        5.08        7.49      3.42 o 
   9   2   1        2.69        0.27      1.36 o 
  10   2   1        3.35        2.04      1.48 o 
 -10   3   1        0.49        1.42      1.83 o 
  -9   3   1        0.03        0.78      1.27 o 
  -8   3   1        0.56        2.90      1.64 o 
  -7   3   1        0.01        1.45      1.63 o 
  -6   3   1        8.97       10.67      1.32 o 
  -5   3   1        0.02       -0.18      0.61 o 
  -4   3   1      194.27      196.91      4.82 o 
  -3   3   1        0.52        1.37      0.68 o 
  -2   3   1       12.87       14.36      0.94 o 
  -1   3   1      399.86      370.38      2.90 o 
   0   3   1      766.24      718.72      5.80 o 
   1   3   1      193.79      181.76      1.20 o 
   2   3   1      174.93      150.38      2.15 o 
   3   3   1       33.25       33.20      1.10 o 
   4   3   1      164.18      141.35      2.45 o 
   5   3   1       62.86       66.51      1.90 o 
   6   3   1        0.17        2.36      0.83 o 
   7   3   1        7.30        8.94      1.31 o 
   8   3   1        4.88        5.29      1.44 o 
   9   3   1       17.83       16.75      2.92 o 
  10   3   1        6.66        8.43      2.73 o 
  -9   4   1        0.02       -1.02      1.55 o 
  -8   4   1       12.29       12.62      2.39 o 
  -7   4   1        1.60        2.93      1.59 o 
  -6   4   1        6.34        6.37      1.07 o 
  -5   4   1      121.55      137.99      3.86 o 
  -4   4   1      191.44      199.83      4.33 o 
  -3   4   1        0.01       -0.33      0.80 o 
  -2   4   1       21.92       18.83      1.14 o 
  -1   4   1       17.33       13.47      1.06 o 
   0   4   1     1016.91     1054.24     11.51 o 
   1   4   1       86.92       86.05      1.25 o 
   2   4   1       88.32       84.46      1.67 o 
   3   4   1        0.02        1.16      0.79 o 
   4   4   1       26.72       25.64      1.23 o 
   5   4   1      155.10      168.77      3.85 o 
   6   4   1        0.13        1.01      0.87 o 
   7   4   1      165.43      175.24      4.67 o 
   8   4   1       35.75       35.97      2.60 o 
   9   4   1        3.10        2.81      1.65 o 
  10   4   1        3.84        2.26      2.41 o 
  -9   5   1        0.00        0.54      1.60 o 
  -8   5   1        1.78       -0.62      1.55 o 
  -7   5   1        1.74       -0.05      1.55 o 
  -6   5   1        3.16        3.34      1.42 o 
  -5   5   1        3.41        4.90      1.62 o 
  -4   5   1       15.64       12.88      1.31 o 
  -3   5   1       28.16       31.22      1.43 o 
  -2   5   1       57.12       60.97      1.52 o 
  -1   5   1       16.40       18.38      1.09 o 
   0   5   1      313.89      344.80      4.23 o 
   1   5   1      109.42      130.07      2.92 o 
   2   5   1      453.75      445.82      5.87 o 
   3   5   1      140.33      142.54      2.40 o 
   4   5   1       93.02       96.84      2.60 o 
   5   5   1        6.03        5.97      1.38 o 
   6   5   1        7.78        6.92      1.18 o 
   7   5   1       25.41       28.05      1.75 o 
   8   5   1       25.75       28.31      2.31 o 
   9   5   1        1.78        2.95      1.39 o 
  10   5   1        0.17        2.80      2.03 o 
  -8   6   1        1.77        2.38      2.33 o 
  -7   6   1        0.04        4.14      1.91 o 
  -6   6   1        2.31        8.06      3.21 o 
  -5   6   1       70.49       74.01      4.26 o 
  -4   6   1       11.36       11.29      1.73 o 
  -3   6   1       21.56       21.99      1.53 o 
  -2   6   1        0.07        2.06      0.88 o 
  -1   6   1      163.07      176.47      4.33 o 
   0   6   1       43.39       44.55      1.35 o 
   1   6   1        5.78        5.87      1.90 o 
   2   6   1       24.67       29.87      1.91 o 
   3   6   1       37.48       34.12      2.32 o 
   4   6   1       34.76       33.68      1.43 o 
   5   6   1        0.24        0.99      1.13 o 
   6   6   1        0.34        2.33      0.88 o 
   7   6   1       32.08       33.78      2.27 o 
   8   6   1       50.02       44.57      5.31 o 
   9   6   1        0.20        0.62      1.33 o 
  -8   7   1        0.40        2.30      1.92 o 
  -7   7   1        5.12        8.15      2.91 o 
  -6   7   1        3.02        5.38      1.71 o 
  -5   7   1        2.93        3.32      1.05 o 
  -4   7   1       88.70       94.07      7.09 o 
  -3   7   1        0.17        0.15      0.80 o 
  -2   7   1       48.81       41.71      3.73 o 
  -1   7   1       70.85       68.46      2.24 o 
   0   7   1       46.57       55.04      2.58 o 
   1   7   1      129.61      152.20      3.79 o 
   2   7   1       81.85       76.23      4.20 o 
   3   7   1        2.09        1.88      1.49 o 
   4   7   1        7.94       10.66      5.16 o 
   5   7   1       14.42       15.71      1.45 o 
   6   7   1        6.15        4.82      1.22 o 
   7   7   1       34.13       35.76      4.23 o 
   8   7   1        1.49        3.48      1.84 o 
   9   7   1        0.70        3.46      2.38 o 
  -7   8   1        4.13        4.55      4.21 o 
  -6   8   1       11.18       12.23      2.03 o 
  -5   8   1        6.24        5.05      1.09 o 
  -4   8   1      128.21      134.54      3.82 o 
  -3   8   1        2.41        2.99      1.94 o 
  -2   8   1        3.56        5.71      2.30 o 
  -1   8   1       86.36       84.35      4.01 o 
   0   8   1      222.58      226.55      7.95 o 
   1   8   1        0.02        3.55      2.17 o 
   2   8   1      242.66      247.93      8.58 o 
   3   8   1       45.55       51.31      2.85 o 
   4   8   1       69.57       72.66      3.58 o 
   5   8   1       15.96       20.33      2.37 o 
   6   8   1        0.32        2.70      1.81 o 
   7   8   1        0.14        1.64      1.38 o 
   8   8   1       12.03        7.73      1.57 o 
  -6   9   1        1.39       -1.23      2.51 o 
  -5   9   1        4.89        1.77      3.09 o 
  -4   9   1        9.36        7.42      2.03 o 
  -3   9   1       25.10       26.01      3.59 o 
  -2   9   1        5.32        7.48      2.64 o 
  -1   9   1       12.76       14.43      3.09 o 
   0   9   1       36.26       39.43      2.81 o 
   1   9   1        4.22        5.99      2.92 o 
   2   9   1       18.52       19.86      2.29 o 
   3   9   1        0.80       -1.38      1.38 o 
   4   9   1        1.52        2.99      1.52 o 
   5   9   1        0.93        0.70      1.47 o 
   6   9   1        0.01        3.56      1.87 o 
   7   9   1        2.26       -1.98      1.98 o 
  -5  10   1        0.56        0.37      2.55 o 
  -4  10   1       12.94       10.49      2.39 o 
  -3  10   1        3.62        2.11      2.00 o 
  -2  10   1        1.39        3.05      2.08 o 
  -1  10   1        5.40        3.54      1.97 o 
   0  10   1        5.71        4.94      1.87 o 
   1  10   1       10.62        9.18      2.04 o 
   2  10   1        1.16        3.20      1.94 o 
   3  10   1        0.01        3.33      3.38 o 
   4  10   1        9.04        8.24      2.06 o 
   5  10   1        2.54        4.74      2.03 o 
   6  10   1        0.00        1.52      1.75 o 
  -3  11   1        0.05        0.33      1.40 o 
  -2  11   1        0.03        2.88      1.58 o 
  -1  11   1        0.00        2.50      1.75 o 
   0  11   1        5.27        6.40      2.44 o 
   1  11   1        4.67        7.69      2.39 o 
   2  11   1        3.70        3.99      2.67 o 
   3  11   1        0.04        2.48      1.77 o 
   4  11   1        2.72        2.75      1.84 o 
  -3 -10   2        0.71        2.32      2.84 o 
  -2 -10   2        0.18        0.19      1.37 o 
  -1 -10   2        0.80        3.07      2.05 o 
   0 -10   2        1.78        0.97      1.65 o 
   1 -10   2        1.52       -0.04      1.50 o 
   2 -10   2        0.05        1.34      1.48 o 
   3 -10   2        0.18        1.49      1.46 o 
  -5  -9   2        0.13        0.31      2.31 o 
  -4  -9   2        1.57        3.38      1.59 o 
  -3  -9   2        3.84        6.38      6.73 o 
  -2  -9   2        2.54        2.75      1.59 o 
  -1  -9   2        1.06        1.88      1.90 o 
   0  -9   2        0.59        1.48      1.45 o 
   1  -9   2        2.59        3.05      3.74 o 
   2  -9   2       12.45       12.16      3.65 o 
   3  -9   2        1.02        0.80      1.43 o 
   4  -9   2        1.37       -1.15      1.15 o 
   5  -9   2        0.00        3.33      4.29 o 
  -6  -8   2        1.90        0.00      2.33 o 
  -5  -8   2       12.69       10.21      2.27 o 
  -4  -8   2        0.21        2.16      1.45 o 
  -3  -8   2        3.02        1.93      1.81 o 
  -2  -8   2       28.00       27.47      3.12 o 
  -1  -8   2        3.91        4.16      1.65 o 
   0  -8   2        9.41        9.22      2.17 o 
   1  -8   2        0.33        0.49      1.36 o 
   2  -8   2       15.44       17.89      2.51 o 
   3  -8   2        3.35        4.26      2.41 o 
   4  -8   2        7.16        6.09      2.55 o 
   5  -8   2        0.22        1.65      2.19 o 
   6  -8   2        0.75        0.26      2.80 o 
   7  -8   2        2.41        1.16      1.61 o 
  -7  -7   2        0.11        2.51      2.52 o 
  -6  -7   2        6.54        7.13      2.04 o 
  -5  -7   2       33.39       31.16      3.24 o 
  -4  -7   2       21.15       20.74      1.79 o 
  -3  -7   2        7.08        7.20      1.51 o 
  -2  -7   2       43.11       38.77      3.27 o 
  -1  -7   2        0.19       -0.66      0.70 o 
   0  -7   2        9.43        8.75      4.42 o 
   1  -7   2       61.20       58.76      3.53 o 
   2  -7   2       16.89       12.90      1.29 o 
   3  -7   2       40.85       41.50      3.52 o 
   4  -7   2       33.88       36.49      1.94 o 
   5  -7   2       54.40       52.18      4.01 o 
   6  -7   2        0.78        2.92      1.52 o 
   7  -7   2        0.43        1.39      1.88 o 
   8  -7   2        3.94        2.84      2.73 o 
  -8  -6   2       11.93        6.90      3.41 o 
  -7  -6   2       10.59        9.85      1.83 o 
  -6  -6   2        0.00        0.97      0.96 o 
  -5  -6   2        0.01        0.64      0.98 o 
  -4  -6   2        2.02        2.56      1.12 o 
  -3  -6   2        2.72        3.13      1.16 o 
  -2  -6   2       39.30       38.48      2.16 o 
  -1  -6   2      109.57      113.50      5.49 o 
   0  -6   2        4.04        4.36      1.79 o 
   1  -6   2       44.03       42.86      1.94 o 
   2  -6   2      167.85      170.48      3.08 o 
   3  -6   2       27.36       30.06      2.06 o 
   4  -6   2      135.83      139.81      4.32 o 
   5  -6   2        0.83        0.64      1.53 o 
   6  -6   2        5.53        7.32      2.50 o 
   7  -6   2        3.65        7.31      2.26 o 
   8  -6   2        0.66        1.08      2.35 o 
  -8  -5   2        4.54        5.92      4.83 o 
  -7  -5   2        2.03        1.07      1.00 o 
  -6  -5   2        3.73        4.24      1.36 o 
  -5  -5   2        0.07        1.51      0.97 o 
  -4  -5   2       16.80       21.11      2.74 o 
  -3  -5   2        0.59        1.60      1.54 o 
  -2  -5   2        1.26        2.02      0.89 o 
  -1  -5   2        1.26        2.06      1.66 o 
   0  -5   2       15.65       15.80      1.42 o 
   1  -5   2        8.95        7.62      1.12 o 
   2  -5   2        3.65        4.80      1.70 o 
   3  -5   2       10.00        8.93      0.96 o 
   4  -5   2        7.44        8.45      1.27 o 
   5  -5   2       36.27       34.84      1.98 o 
   6  -5   2        1.49        2.67      1.60 o 
   7  -5   2        5.74        5.07      3.17 o 
   8  -5   2        2.29        6.18      1.99 o 
   9  -5   2       11.42       14.31      2.58 o 
  -9  -4   2        0.06        2.44      2.80 o 
  -8  -4   2        1.81        0.89      1.04 o 
  -7  -4   2        2.72        3.84      1.15 o 
  -6  -4   2       13.69       15.52      1.46 o 
  -5  -4   2        5.00        4.10      0.97 o 
  -4  -4   2        0.00        3.75      1.80 o 
  -3  -4   2       25.80       23.72      1.41 o 
  -2  -4   2       40.19       39.88      2.44 o 
  -1  -4   2      408.49      435.80      5.93 o 
   0  -4   2      517.09      507.38      5.93 o 
   1  -4   2        9.66       12.41      1.11 o 
   2  -4   2      257.34      284.90      4.84 o 
   3  -4   2       81.79       87.15      2.10 o 
   4  -4   2      281.63      314.79      5.99 o 
   5  -4   2      124.65      126.19      2.22 o 
   6  -4   2       20.12       16.34      2.38 o 
   7  -4   2       72.41       74.66      4.77 o 
   8  -4   2       10.22       20.64      3.24 o 
   9  -4   2        0.01       -0.15      3.29 o 
  10  -4   2        2.70        6.94      2.90 o 
  -9  -3   2        1.90        2.22      1.60 o 
  -8  -3   2        0.69        2.31      0.96 o 
  -7  -3   2        7.54        9.56      1.32 o 
  -6  -3   2        4.43        3.13      1.10 o 
  -5  -3   2       77.75       90.39      2.54 o 
  -4  -3   2       60.54       63.54      2.31 o 
  -3  -3   2        0.67        2.15      0.99 o 
  -2  -3   2      162.91      157.40      2.41 o 
  -1  -3   2     1737.25     1819.83     10.79 o 
   0  -3   2      378.66      394.90      3.89 o 
   1  -3   2        9.26       12.82      1.01 o 
   2  -3   2        0.93        2.47      0.94 o 
   3  -3   2      545.76      562.50      4.73 o 
   4  -3   2        0.80       -0.19      1.14 o 
   5  -3   2       10.88       10.18      1.76 o 
   6  -3   2       13.24       12.64      2.87 o 
   7  -3   2        0.11        1.09      1.97 o 
   8  -3   2       12.02       14.59      2.80 o 
   9  -3   2        0.22       -0.88      4.80 o 
  10  -3   2        0.33        0.26      1.90 o 
  -9  -2   2        0.19       -1.14      1.14 o 
  -8  -2   2        5.31        7.23      1.14 o 
  -7  -2   2        4.02        3.92      1.15 o 
  -6  -2   2       16.78       14.58      2.16 o 
  -5  -2   2        2.42        1.20      1.21 o 
  -4  -2   2        2.62        1.98      0.91 o 
  -3  -2   2       82.44       90.68      2.08 o 
  -2  -2   2       82.16       80.02      1.79 o 
  -1  -2   2     1672.82     1680.57     10.58 o 
   0  -2   2     1727.37     1771.96      9.18 o 
   1  -2   2     1795.54     1756.35      9.77 o 
   2  -2   2       35.78       31.95      1.31 o 
   3  -2   2      206.19      218.53      3.23 o 
   4  -2   2        4.54        2.92      0.92 o 
   5  -2   2      641.60      723.40     22.02 o 
   6  -2   2        0.01       -2.26      2.26 o 
   7  -2   2      111.44      115.27      4.99 o 
   8  -2   2       12.03       12.97      2.31 o 
   9  -2   2       23.77       29.25      4.87 o 
  10  -2   2        0.17        0.48      2.73 o 
 -10  -1   2        0.06        1.14      2.44 o 
  -9  -1   2        2.09       -0.18      1.27 o 
  -8  -1   2        0.57        0.92      0.83 o 
  -7  -1   2       27.22       26.09      2.65 o 
  -6  -1   2       10.33       13.13      1.82 o 
  -5  -1   2       91.35       85.68      2.14 o 
  -4  -1   2      142.47      147.07      3.24 o 
  -3  -1   2      374.92      402.75      4.08 o 
  -2  -1   2      140.99      152.56      2.54 o 
  -1  -1   2      148.70      142.89      2.00 o 
   0  -1   2     2796.05     2686.03     20.31 o 
   1  -1   2      376.47      332.95      2.61 o 
   2  -1   2        0.27        0.02      0.58 o 
   3  -1   2      517.63      513.11      3.51 o 
   4  -1   2        6.56        9.97      1.39 o 
   6  -1   2       39.28       44.18      3.83 o 
   7  -1   2        2.04        4.37      2.43 o 
   8  -1   2        6.29        7.26      2.06 o 
   9  -1   2        4.84        3.54      2.17 o 
  10  -1   2        0.30       -0.44      1.17 o 
  11  -1   2        1.24        1.86      1.83 o 
 -10   0   2        0.38       -1.35      1.35 o 
  -9   0   2        5.62        3.99      2.04 o 
  -8   0   2        0.61       -0.68      1.18 o 
  -7   0   2       29.32       30.30      1.99 o 
  -6   0   2      140.50      137.47      3.68 o 
  -5   0   2       12.38       10.50      1.12 o 
  -4   0   2     2077.98     2321.83     20.30 o 
  -3   0   2      228.54      251.95      4.52 o 
  -2   0   2      524.55      519.59      3.62 o 
  -1   0   2     3826.92     3794.51     83.95 o 
   0   0   2     1224.43     1167.30     10.63 o 
   1   0   2       10.99        7.35      0.48 o 
   2   0   2      667.65      635.69      5.29 o 
   3   0   2       29.03       20.94      0.52 o 
   4   0   2        2.50        5.73      1.49 o 
   5   0   2      141.24      130.81      5.91 o 
   6   0   2       14.20        9.46      2.15 o 
   7   0   2       13.85       13.62      1.99 o 
   8   0   2       28.26       26.69      2.80 o 
   9   0   2        5.20        7.88      3.47 o 
  10   0   2        0.08        0.45      1.48 o 
  11   0   2       13.27       10.46      3.36 o 
 -10   1   2        1.00        0.09      1.45 o 
  -9   1   2        2.38        0.06      2.30 o 
  -8   1   2        9.30        3.29      2.10 o 
  -7   1   2       57.51       51.35      2.29 o 
  -6   1   2      161.85      166.72      4.10 o 
  -5   1   2       38.96       40.08      3.80 o 
  -4   1   2     2254.81     2478.36     13.23 o 
  -3   1   2      143.16      141.66      2.02 o 
  -2   1   2       38.44       36.99      1.30 o 
  -1   1   2       20.39       18.29      0.72 o 
   0   1   2     3264.76     3011.96     13.26 o 
   1   1   2      909.06      836.96      4.55 o 
   2   1   2        6.45        6.03      0.59 o 
   3   1   2      121.63      117.17      3.10 o 
   4   1   2        0.41        1.94      0.78 o 
   5   1   2       51.93       45.16      1.13 o 
   6   1   2       35.27       34.95      1.68 o 
   7   1   2        8.19        8.88      2.48 o 
   8   1   2       49.33       41.91      4.37 o 
   9   1   2        1.69        2.40      2.92 o 
  10   1   2        0.24        1.46      1.37 o 
  11   1   2        2.87        3.19      1.98 o 
  -9   2   2        0.59        2.34      1.26 o 
  -8   2   2        2.26        2.94      1.24 o 
  -7   2   2        5.57        4.98      2.70 o 
  -6   2   2        4.72        6.66      1.41 o 
  -5   2   2      158.13      159.60      2.75 o 
  -4   2   2        0.95        4.00      0.90 o 
  -3   2   2       58.55       46.25      1.35 o 
  -2   2   2      105.95       97.25      1.98 o 
  -1   2   2      562.71      571.85      3.73 o 
   0   2   2       41.70       36.87      1.35 o 
   1   2   2     1427.50     1395.55     11.64 o 
   2   2   2      781.49      766.50      4.47 o 
   3   2   2       43.61       38.60      1.73 o 
   4   2   2        9.54        9.43      0.71 o 
   5   2   2       20.90       17.38      1.47 o 
   6   2   2      196.23      208.62      4.69 o 
   7   2   2       72.42       68.15      1.94 o 
   8   2   2        9.51        5.79      1.75 o 
   9   2   2        4.67        3.65      1.81 o 
  10   2   2       10.46        3.10      2.18 o 
  11   2   2        7.76        8.04      2.75 o 
  -9   3   2        3.11        2.11      1.87 o 
  -8   3   2        0.73        1.63      1.50 o 
  -7   3   2        1.16        3.27      1.55 o 
  -6   3   2        5.14        6.60      2.14 o 
  -5   3   2        5.28        5.78      0.95 o 
  -4   3   2      139.16      132.75      5.27 o 
  -3   3   2        3.58        2.01      0.70 o 
  -2   3   2       54.45       48.89      1.47 o 
  -1   3   2      445.54      424.73      3.51 o 
   0   3   2      811.20      764.72      4.47 o 
   1   3   2       23.11       19.44      0.84 o 
   2   3   2     1003.89      961.28      6.39 o 
   3   3   2      128.03      117.81      2.47 o 
   4   3   2       10.56       13.40      1.55 o 
   5   3   2        7.66        5.41      0.71 o 
   6   3   2       56.09       61.34      3.88 o 
   7   3   2      157.69      160.56      7.83 o 
   8   3   2       58.94       64.12      3.93 o 
   9   3   2       10.40       12.10      4.11 o 
  10   3   2        4.41        3.02      2.69 o 
  11   3   2        0.16        1.39      1.58 o 
  -9   4   2        0.91        1.36      2.26 o 
  -8   4   2        1.43        2.80      1.70 o 
  -7   4   2        5.07        2.71      1.52 o 
  -6   4   2       11.25       13.01      1.39 o 
  -5   4   2       17.43       16.44      1.58 o 
  -4   4   2        1.02        1.84      1.60 o 
  -3   4   2        0.00        0.72      0.50 o 
  -2   4   2      453.42      471.54      4.22 o 
  -1   4   2      412.01      439.10      3.69 o 
   0   4   2      220.93      216.19      2.72 o 
   1   4   2      142.34      132.65      4.44 o 
   2   4   2       23.88       28.00      0.86 o 
   3   4   2     1687.45     1849.44     11.82 o 
   4   4   2      282.19      275.02      3.63 o 
   5   4   2       60.85       62.23      2.07 o 
   6   4   2       43.42       37.90      1.95 o 
   7   4   2       82.59       88.38      3.65 o 
   8   4   2        9.13        4.77      1.37 o 
   9   4   2       34.61       34.60      5.17 o 
  10   4   2        2.65        4.60      1.63 o 
  -9   5   2        0.10       -1.31      1.55 o 
  -8   5   2        0.21        3.83      2.30 o 
  -7   5   2        6.08        6.39      2.31 o 
  -6   5   2       17.52       23.38      2.94 o 
  -5   5   2        5.31        5.46      1.02 o 
  -4   5   2      248.83      263.96      3.69 o 
  -3   5   2       65.96       71.32      2.22 o 
  -2   5   2        0.00        1.05      0.51 o 
  -1   5   2       68.65       70.61      1.79 o 
   0   5   2       36.60       34.48      1.89 o 
   1   5   2      269.40      284.18      4.26 o 
   2   5   2        2.93        2.39      1.63 o 
   3   5   2        0.17        0.10      0.69 o 
   4   5   2        7.84        8.20      1.17 o 
   5   5   2       43.44       44.82      2.92 o 
   6   5   2        0.38        3.70      1.21 o 
   7   5   2      125.82      133.51      2.92 o 
   8   5   2        1.92        1.89      1.04 o 
   9   5   2        9.13       10.13      2.06 o 
  10   5   2        0.97        4.20      1.51 o 
  -8   6   2        4.95        8.35      2.31 o 
  -7   6   2        4.30        6.01      2.78 o 
  -6   6   2        1.74        2.24      2.13 o 
  -5   6   2       34.00       26.41      1.97 o 
  -4   6   2       43.50       38.92      2.42 o 
  -3   6   2       61.06       62.66      2.38 o 
  -2   6   2       87.97      102.96      2.66 o 
  -1   6   2       72.38       71.54      1.97 o 
   0   6   2      247.43      274.30      9.16 o 
   1   6   2        0.64        4.42      1.88 o 
   2   6   2        8.42        9.42      3.39 o 
   3   6   2       64.13       64.39      2.93 o 
   4   6   2       69.46       67.24      1.61 o 
   5   6   2       27.86       34.69      2.86 o 
   6   6   2       18.27       16.15      1.76 o 
   7   6   2        2.41        4.05      1.37 o 
   8   6   2        3.63        6.28      1.42 o 
   9   6   2       10.55        7.67      1.86 o 
  10   6   2        2.78        6.61      3.30 o 
  -8   7   2        2.09        2.01      2.04 o 
  -7   7   2        0.00        1.93      2.23 o 
  -6   7   2        2.40        2.48      1.54 o 
  -5   7   2       48.11       41.74      3.10 o 
  -4   7   2       30.49       31.07      2.02 o 
  -3   7   2       85.59       89.42      3.63 o 
  -2   7   2        0.05        2.06      0.91 o 
  -1   7   2        8.22       11.47      1.63 o 
   0   7   2       39.46       40.72      3.20 o 
   1   7   2       70.58       72.00      2.86 o 
   2   7   2        2.98        5.22      2.84 o 
   3   7   2       95.21       92.53      3.12 o 
   4   7   2       57.14       64.95      3.40 o 
   5   7   2       16.02       17.19      2.96 o 
   6   7   2        0.01        0.07      0.64 o 
   7   7   2       18.85       21.76      2.62 o 
   8   7   2       24.66       31.35      3.75 o 
  -7   8   2        0.74        4.89      1.93 o 
  -6   8   2        6.33        7.26      2.74 o 
  -5   8   2        1.18        2.92      1.18 o 
  -4   8   2       25.01       23.64      1.97 o 
  -3   8   2        8.07        5.54      1.19 o 
  -2   8   2       57.48       53.55      3.45 o 
  -1   8   2        0.07        2.77      3.45 o 
   0   8   2      204.42      197.09     10.14 o 
   1   8   2       86.15       88.30      4.46 o 
   2   8   2       44.79       38.25      2.81 o 
   3   8   2       56.00       56.11      3.39 o 
   4   8   2       15.11       11.99      1.77 o 
   5   8   2        1.73        1.21      1.46 o 
   6   8   2        5.65       11.32      2.52 o 
   7   8   2        5.53        6.58      1.98 o 
   8   8   2        0.04        1.82      1.51 o 
  -6   9   2        3.78       -1.50      2.61 o 
  -5   9   2        0.06       -0.35      2.60 o 
  -4   9   2        0.35        1.21      0.78 o 
  -3   9   2       11.14       13.74      5.01 o 
  -2   9   2       53.00       59.92      3.48 o 
  -1   9   2        3.09        0.95      1.77 o 
   0   9   2       90.67       91.50      3.56 o 
   1   9   2        0.25        0.81      1.49 o 
   2   9   2        5.15        7.74      2.16 o 
   3   9   2       26.35       27.26      2.53 o 
   4   9   2        0.01        2.46      1.61 o 
   5   9   2        0.86        2.65      1.56 o 
   6   9   2        0.00        0.66      1.54 o 
   7   9   2        5.68        6.08      5.69 o 
   8   9   2        2.50        4.92      2.98 o 
  -5  10   2        0.01       -2.11      2.84 o 
  -4  10   2        1.48        2.62      1.48 o 
  -3  10   2       12.10       10.06      1.94 o 
  -2  10   2        0.04        3.21      1.88 o 
  -1  10   2        4.76        3.46      1.52 o 
   0  10   2        7.08        8.84      3.11 o 
   1  10   2        7.43        9.62      2.75 o 
   2  10   2        2.34        3.96      1.57 o 
   3  10   2       12.67       10.44      2.25 o 
   4  10   2        4.66        6.69      1.99 o 
   5  10   2        0.04        4.87      1.99 o 
   6  10   2        0.00        1.34      2.46 o 
  -3  11   2        0.17       -1.23      1.37 o 
  -2  11   2        0.01        3.64      2.43 o 
  -1  11   2        0.03        1.34      1.64 o 
   0  11   2        0.98        2.02      2.48 o 
   1  11   2        0.42        3.65      1.82 o 
   2  11   2        1.34        0.85      4.14 o 
   3  11   2       12.12       10.47      3.38 o 
   4  11   2        0.58        1.28      1.97 o 
   5  11   2        0.90        1.32      1.66 o 
   0  12   2        2.35        5.59      4.20 o 
   1  12   2        0.96        1.74      1.90 o 
   0 -10   3        3.83        2.06      1.70 o 
   1 -10   3        2.49        5.98      2.57 o 
   2 -10   3        0.17        0.96      2.34 o 
  -3  -9   3        0.74        4.40      2.56 o 
  -2  -9   3        0.14        2.97      2.12 o 
  -1  -9   3        0.97        3.78      1.77 o 
   0  -9   3       11.92       10.05      2.56 o 
   1  -9   3        0.60       -0.11      2.30 o 
   2  -9   3        0.18       -0.41      1.80 o 
   3  -9   3        6.53        8.82      4.65 o 
   4  -9   3        6.16        6.06      3.57 o 
   5  -9   3        0.07        0.89      2.74 o 
  -5  -8   3        0.12        5.63      2.49 o 
  -4  -8   3        8.79       20.16      4.63 o 
  -3  -8   3        4.00        1.44      1.75 o 
  -2  -8   3        6.79        0.79      1.33 o 
  -1  -8   3        0.17        2.55      1.38 o 
   0  -8   3       28.48       30.45      6.65 o 
   1  -8   3        1.06        2.85      1.12 o 
   2  -8   3        0.03       -0.25      0.91 o 
   3  -8   3        0.38        2.23      1.11 o 
   4  -8   3        0.12        0.25      0.91 o 
   5  -8   3        1.85        2.75      3.11 o 
   6  -8   3        1.32        2.05      1.50 o 
  -6  -7   3        5.95        2.53      2.75 o 
  -5  -7   3        1.20        2.55      1.68 o 
  -4  -7   3        9.39       10.44      1.74 o 
  -3  -7   3        0.25        1.95      0.83 o 
  -2  -7   3       11.44        8.38      1.40 o 
  -1  -7   3        0.27        2.27      2.25 o 
   0  -7   3        8.05       10.04      1.72 o 
   1  -7   3       71.19       72.31      2.93 o 
   2  -7   3       11.86       11.93      2.59 o 
   3  -7   3      121.56      119.80      3.01 o 
   4  -7   3        3.43        2.59      1.22 o 
   5  -7   3        1.30        2.16      1.16 o 
   6  -7   3        3.70        0.69      1.43 o 
   7  -7   3        1.44        1.74      2.24 o 
  -7  -6   3        0.08        0.28      1.29 o 
  -6  -6   3        0.03       -0.63      1.33 o 
  -5  -6   3        4.82        3.64      1.47 o 
  -4  -6   3        0.22        1.69      1.04 o 
  -3  -6   3       10.56       12.97      1.70 o 
  -2  -6   3       25.93       24.60      1.87 o 
  -1  -6   3       24.31       23.31      1.87 o 
   0  -6   3      275.45      279.46      8.29 o 
   1  -6   3        1.88        1.63      1.64 o 
   2  -6   3       54.88       51.31      3.10 o 
   3  -6   3        8.76        5.66      1.42 o 
   4  -6   3        7.61        7.30      1.42 o 
   5  -6   3        4.39        2.62      1.11 o 
   6  -6   3       18.78       19.34      2.35 o 
   7  -6   3        1.89        1.39      1.61 o 
   8  -6   3        5.95        7.38      2.20 o 
  -8  -5   3        0.86       -0.14      2.06 o 
  -7  -5   3        0.54        2.30      3.12 o 
  -6  -5   3        0.42        1.36      0.98 o 
  -5  -5   3        2.16        1.96      1.07 o 
  -4  -5   3       15.66       14.24      1.46 o 
  -3  -5   3       11.94        9.42      1.35 o 
  -2  -5   3        0.08        0.40      1.09 o 
  -1  -5   3      127.78      127.89      2.79 o 
   0  -5   3       38.09       36.32      2.25 o 
   1  -5   3       35.60       32.91      2.11 o 
   2  -5   3       83.49       87.24      3.06 o 
   3  -5   3      122.36      129.20      2.75 o 
   4  -5   3       22.06       23.60      1.82 o 
   5  -5   3        5.08        5.81      1.13 o 
   6  -5   3       10.76        9.82      1.70 o 
   7  -5   3       15.84       16.92      5.58 o 
   8  -5   3        6.67        6.35      1.86 o 
   9  -5   3        7.32        5.48      2.17 o 
  -8  -4   3       11.04       12.96      3.45 o 
  -7  -4   3        1.86        1.79      2.45 o 
  -6  -4   3        4.90        7.17      1.41 o 
  -5  -4   3        7.28        5.39      1.28 o 
  -4  -4   3       17.66       15.97      1.89 o 
  -3  -4   3      117.55      116.14      2.58 o 
  -2  -4   3       12.81       11.10      1.12 o 
  -1  -4   3      169.82      176.35      3.90 o 
   0  -4   3      419.99      443.97      8.34 o 
   1  -4   3      284.31      307.62      6.25 o 
   2  -4   3       40.79       37.89      2.12 o 
   3  -4   3       53.57       59.70      2.17 o 
   4  -4   3        0.04        1.00      1.22 o 
   5  -4   3       16.60       15.21      2.35 o 
   6  -4   3       79.30       76.17      3.86 o 
   7  -4   3       38.50       35.96      2.78 o 
   8  -4   3        1.28        3.95      3.81 o 
   9  -4   3       36.74       41.17      8.74 o 
  10  -4   3        0.22        3.04      2.27 o 
  -9  -3   3        0.08        2.39      2.33 o 
  -8  -3   3        0.14        1.97      1.52 o 
  -7  -3   3        1.13        1.20      0.85 o 
  -6  -3   3        6.67        6.34      1.34 o 
  -5  -3   3       18.18       18.95      1.59 o 
  -4  -3   3        5.68        4.62      1.15 o 
  -3  -3   3      113.42      134.75      3.30 o 
  -2  -3   3        5.17        5.30      1.29 o 
  -1  -3   3       20.28       22.61      1.11 o 
   0  -3   3      441.85      455.91      4.22 o 
   1  -3   3      163.71      164.29      2.81 o 
   2  -3   3      226.63      252.21      3.86 o 
   3  -3   3        5.90        9.27      1.24 o 
   4  -3   3      201.30      231.65      4.67 o 
   5  -3   3       58.21       56.81      2.75 o 
   6  -3   3        0.45        0.75      2.65 o 
   7  -3   3        0.07       -0.91      1.79 o 
   8  -3   3        0.69        2.89      1.93 o 
   9  -3   3        3.85        6.01      2.20 o 
  10  -3   3        1.07        2.11      1.60 o 
  -9  -2   3        2.14        5.31      2.37 o 
  -8  -2   3        8.89        7.96      2.11 o 
  -7  -2   3       15.98       13.90      1.90 o 
  -6  -2   3        0.04        1.32      0.92 o 
  -5  -2   3        9.22        9.99      1.58 o 
  -4  -2   3       42.96       41.29      1.65 o 
  -3  -2   3       80.34       85.15      3.00 o 
  -2  -2   3      133.07      136.60      3.45 o 
  -1  -2   3       34.96       34.85      1.41 o 
   0  -2   3       78.08       88.55      1.59 o 
   1  -2   3      143.49      136.59      2.16 o 
   2  -2   3       16.33       13.31      0.92 o 
   3  -2   3      963.70     1000.03     13.16 o 
   4  -2   3        7.06        6.77      1.22 o 
   5  -2   3      184.38      195.13      5.60 o 
   6  -2   3       47.80       52.06      2.82 o 
   7  -2   3       12.57       13.65      2.35 o 
   8  -2   3        1.60        1.00      2.34 o 
   9  -2   3        0.84        2.56      1.95 o 
  10  -2   3        2.23        3.18      2.31 o 
  -9  -1   3        2.35        0.04      2.03 o 
  -8  -1   3        1.12        1.53      1.22 o 
  -7  -1   3        9.70        5.72      1.27 o 
  -6  -1   3        4.28        3.05      1.16 o 
  -5  -1   3       45.02       40.30      2.23 o 
  -4  -1   3       59.83       61.19      2.12 o 
  -3  -1   3       92.19       87.45      4.02 o 
  -2  -1   3        0.23        1.28      0.41 o 
  -1  -1   3       31.20       24.94      1.91 o 
   0  -1   3       35.88       39.40      1.04 o 
   1  -1   3      151.35      141.15      2.20 o 
   2  -1   3      179.19      183.59      2.33 o 
   3  -1   3      270.35      280.08      2.93 o 
   4  -1   3       51.52       53.43      2.17 o 
   5  -1   3        7.80       14.37      2.24 o 
   6  -1   3       79.59       86.99      4.54 o 
   7  -1   3       16.51       17.88      3.93 o 
   8  -1   3        0.13        1.66      2.97 o 
   9  -1   3        0.00        0.83      1.60 o 
  10  -1   3       11.57       12.49      3.00 o 
  11  -1   3        0.03        0.10      1.34 o 
  -9   0   3        0.23        0.33      1.17 o 
  -8   0   3       12.24       11.08      2.28 o 
  -7   0   3       26.18       26.04      2.12 o 
  -6   0   3      132.28      138.33      4.64 o 
  -5   0   3      165.46      177.72      4.66 o 
  -4   0   3        5.87        7.48      0.92 o 
  -3   0   3      499.99      552.58      4.72 o 
  -2   0   3       14.99       18.60      0.98 o 
  -1   0   3       66.70       71.85      1.12 o 
   0   0   3      111.92       98.04      3.09 o 
   1   0   3       42.97       48.22      1.38 o 
   2   0   3       12.83       18.75      1.12 o 
   3   0   3     1289.93     1298.97      9.91 o 
   4   0   3        1.68        2.15      0.68 o 
   5   0   3       41.54       42.13      3.11 o 
   6   0   3      214.41      204.20      7.84 o 
   7   0   3      164.95      160.23      5.94 o 
   8   0   3       11.35       14.40      2.16 o 
   9   0   3       21.69       20.31      3.07 o 
  10   0   3        0.09        0.89      1.71 o 
  11   0   3        2.69        4.97      2.07 o 
  -9   1   3       15.80       11.17      4.98 o 
  -8   1   3       40.07       35.61      5.16 o 
  -7   1   3        2.68        2.10      1.46 o 
  -6   1   3      327.42      369.73     12.86 o 
  -5   1   3       99.43      105.77      6.79 o 
  -4   1   3        1.24        1.94      1.08 o 
  -3   1   3       37.98       37.10      1.32 o 
  -2   1   3      356.07      333.41      3.96 o 
  -1   1   3      490.95      458.17      6.30 o 
   0   1   3        0.54        0.22      0.50 o 
   1   1   3       17.88       13.60      0.85 o 
   2   1   3        3.11        3.75      0.57 o 
   3   1   3      142.42      124.73      2.41 o 
   4   1   3       30.43       34.86      1.45 o 
   5   1   3      125.51      118.75      2.16 o 
   6   1   3        0.01        1.17      2.01 o 
   7   1   3        0.18        0.65      1.26 o 
   8   1   3       23.35       21.13      2.94 o 
   9   1   3       17.68       18.49      3.61 o 
  10   1   3        4.19        4.40      2.49 o 
  11   1   3        8.25        6.69      2.01 o 
  -9   2   3        4.95        0.22      1.45 o 
  -8   2   3        8.48        7.65      3.93 o 
  -7   2   3       23.19       18.01      4.29 o 
  -6   2   3        5.14        6.01      1.26 o 
  -5   2   3       58.76       64.59      2.07 o 
  -4   2   3        0.34        1.74      1.00 o 
  -3   2   3      107.84      112.02      2.69 o 
  -2   2   3      142.26      142.68      2.00 o 
  -1   2   3     1166.95     1162.40      6.57 o 
   0   2   3      953.54      926.15      5.27 o 
   1   2   3      558.46      524.87      3.69 o 
   2   2   3        0.35        0.34      0.29 o 
   3   2   3      971.58      996.11      6.31 o 
   4   2   3      273.44      283.55      3.28 o 
   5   2   3        4.86        6.99      1.26 o 
   6   2   3      285.69      287.50      5.75 o 
   7   2   3       17.10       15.07      2.79 o 
   8   2   3      134.65      130.63      4.45 o 
   9   2   3        7.44       12.49      3.37 o 
  10   2   3        0.84        1.50      1.39 o 
  11   2   3       11.73       15.06      2.99 o 
  -9   3   3        0.32        0.83      1.39 o 
  -8   3   3        1.50        3.36      2.16 o 
  -7   3   3        4.52        5.40      1.45 o 
  -6   3   3        0.36        2.27      1.61 o 
  -5   3   3        1.73        2.64      1.17 o 
  -4   3   3       62.08       57.37      2.42 o 
  -3   3   3       53.12       56.24      2.42 o 
  -2   3   3       33.13       28.58      1.79 o 
  -1   3   3        0.06        0.16      0.94 o 
   0   3   3       21.56       18.06      0.85 o 
   1   3   3       32.72       25.74      1.51 o 
   2   3   3      103.57      114.21      1.91 o 
   3   3   3      602.55      607.89      6.17 o 
   4   3   3       12.04        8.03      1.21 o 
   5   3   3      219.97      226.76      3.80 o 
   6   3   3        2.24        2.43      0.78 o 
   7   3   3       93.47       92.76      3.45 o 
   8   3   3        1.03        1.12      1.28 o 
   9   3   3        1.83        0.93      1.00 o 
  10   3   3        4.35        4.47      2.64 o 
  11   3   3        0.11        1.34      1.50 o 
  -9   4   3        1.81        4.24      1.99 o 
  -8   4   3        6.39        8.44      2.15 o 
  -7   4   3        2.20        4.02      1.65 o 
  -6   4   3        2.27        1.23      1.07 o 
  -5   4   3      104.19      112.63      3.67 o 
  -4   4   3      330.43      345.93      7.61 o 
  -3   4   3       42.16       42.99      2.06 o 
  -2   4   3      183.95      193.54      2.92 o 
  -1   4   3       44.64       47.26      1.53 o 
   0   4   3      283.59      303.49      2.84 o 
   1   4   3     1137.03     1189.65      7.92 o 
   2   4   3       81.54       87.08      1.37 o 
   3   4   3       49.89       45.94      1.35 o 
   4   4   3       20.92       19.78      1.24 o 
   5   4   3       82.40       84.18      3.23 o 
   6   4   3       98.16       95.02      3.28 o 
   7   4   3      177.61      191.81      6.10 o 
   8   4   3       52.85       51.61      2.23 o 
   9   4   3        3.26        3.51      1.67 o 
  10   4   3       10.76        9.29      3.90 o 
  11   4   3        2.63        3.33      2.33 o 
  -8   5   3        5.36        7.39      1.88 o 
  -7   5   3        5.89        6.71      1.59 o 
  -6   5   3        6.72        5.18      1.81 o 
  -5   5   3       24.90       19.79      2.54 o 
  -4   5   3       16.41       18.03      1.91 o 
  -3   5   3        2.68        4.01      0.83 o 
  -2   5   3       78.18       81.21      1.98 o 
  -1   5   3      697.60      762.29      7.72 o 
   0   5   3        5.21        3.08      0.44 o 
   1   5   3      550.32      587.88      8.99 o 
   2   5   3       32.11       35.76      0.84 o 
   3   5   3        3.34        4.31      0.60 o 
   4   5   3       75.08       81.16      2.20 o 
   5   5   3        8.51        8.36      1.85 o 
   6   5   3        0.00        2.55      0.79 o 
   7   5   3       25.91       26.29      1.67 o 
   8   5   3        4.11        3.15      1.05 o 
   9   5   3        8.65       13.53      2.87 o 
  10   5   3        0.19        2.38      3.34 o 
  -8   6   3        0.52        3.85      1.63 o 
  -7   6   3        0.03        1.03      1.50 o 
  -6   6   3        9.64       10.42      3.21 o 
  -5   6   3        6.30        6.96      1.24 o 
  -4   6   3      234.35      260.06      7.13 o 
  -3   6   3        3.57        3.33      1.38 o 
  -2   6   3       25.65       29.15      1.84 o 
  -1   6   3        0.62        3.62      0.90 o 
   0   6   3        5.38        8.27      1.32 o 
   1   6   3      226.44      237.51      5.92 o 
   2   6   3       19.45       22.65      2.00 o 
   3   6   3      192.26      181.35      7.02 o 
   4   6   3       49.99       49.10      1.82 o 
   5   6   3       21.42       24.85      2.71 o 
   6   6   3        0.00        1.27      0.83 o 
   7   6   3      159.83      180.83      5.16 o 
   8   6   3        0.44        0.51      0.86 o 
   9   6   3       16.39       14.02      1.98 o 
  10   6   3        0.00        4.41      2.35 o 
  -7   7   3        6.23        6.62      1.85 o 
  -6   7   3        3.14        2.78      1.65 o 
  -5   7   3        1.93        0.19      0.51 o 
  -4   7   3       13.91       13.39      2.24 o 
  -3   7   3        6.72        7.35      2.49 o 
  -2   7   3       15.39       16.25      1.81 o 
  -1   7   3       10.47        8.12      1.41 o 
   0   7   3       24.26       25.73      2.04 o 
   1   7   3       26.13       23.57      1.93 o 
   2   7   3       44.59       53.56      3.00 o 
   3   7   3        0.11        4.99      2.85 o 
   4   7   3       20.80       23.85      2.30 o 
   5   7   3        5.35        6.46      1.78 o 
   6   7   3       13.06       14.66      2.02 o 
   7   7   3       19.02       17.50      2.66 o 
   8   7   3       21.08       22.87      4.64 o 
   9   7   3        1.03       -1.07      2.07 o 
  -7   8   3        0.07        0.29      1.49 o 
  -6   8   3        0.06       -0.05      1.50 o 
  -5   8   3       17.52       14.59      2.25 o 
  -4   8   3        9.63        8.51      1.36 o 
  -3   8   3        1.76        4.58      1.19 o 
  -2   8   3      147.30      155.64      4.80 o 
  -1   8   3      162.50      169.64      8.81 o 
   0   8   3        6.24        7.17      2.15 o 
   1   8   3       80.97       87.06      5.52 o 
   3   8   3        5.11        6.55      2.17 o 
   4   8   3        2.46        0.70      2.00 o 
   5   8   3       24.18       18.63      2.08 o 
   6   8   3        0.07       -0.26      1.37 o 
   7   8   3       28.36       30.01      4.46 o 
   8   8   3       13.38       17.42      3.20 o 
   9   8   3        0.09        6.69      4.02 o 
  -6   9   3        0.24       -0.89      2.55 o 
  -5   9   3        8.78        5.70      1.61 o 
  -4   9   3       46.75       37.62      5.58 o 
  -3   9   3        2.64        7.44      3.57 o 
  -2   9   3       53.65       53.49      3.36 o 
  -1   9   3        0.00        3.26      1.99 o 
   0   9   3        0.61        0.37      1.45 o 
   1   9   3       11.98       11.20      3.41 o 
   2   9   3        0.04        0.65      1.88 o 
   3   9   3       10.40       11.82      2.07 o 
   4   9   3       13.30       12.65      2.62 o 
   5   9   3        0.96        3.20      1.66 o 
   6   9   3        1.61        2.89      1.65 o 
   7   9   3       18.03       15.47      2.99 o 
   8   9   3        0.02        1.56      1.51 o 
  -5  10   3        4.35        2.64      2.83 o 
  -4  10   3        2.27        2.57      3.25 o 
  -3  10   3        7.94        8.11      1.38 o 
  -2  10   3        0.15        0.25      3.07 o 
  -1  10   3        5.39        3.42      1.52 o 
   0  10   3        1.51        3.22      1.88 o 
   1  10   3        8.65       12.09      2.76 o 
   2  10   3       12.40       20.68      2.83 o 
   3  10   3        5.54        9.33      2.68 o 
   4  10   3        2.24        1.64      1.66 o 
   5  10   3        7.67       11.68      2.28 o 
   6  10   3        0.19        0.54      1.55 o 
   7  10   3        7.88       10.19      3.27 o 
  -3  11   3        0.15        3.37      1.37 o 
  -2  11   3        1.50        1.31      1.87 o 
  -1  11   3        2.44        0.51      1.62 o 
   0  11   3       12.71       22.11      5.25 o 
   1  11   3        0.19        0.65      2.59 o 
   2  11   3        7.12        5.43      3.48 o 
   3  11   3        1.18        0.28      2.53 o 
   4  11   3       35.36       38.40      5.40 o 
   5  11   3        0.99        3.17      1.70 o 
  -1  12   3        0.83        1.03      3.00 o 
   0  12   3        0.18       -0.59      1.75 o 
   1  12   3        0.00        0.79      1.76 o 
   2  12   3        1.73        4.15      2.12 o 
   3  12   3       30.18       29.64     11.57 o 
  -2  -9   4        2.95        2.67      2.87 o 
  -1  -9   4        4.07        8.76      3.42 o 
   0  -9   4        0.75        1.59      2.28 o 
   1  -9   4        0.07        0.65      1.40 o 
   2  -9   4        0.99        0.64      1.45 o 
   3  -9   4        0.70        1.19      1.47 o 
  -4  -8   4        4.63        2.37      2.75 o 
  -3  -8   4        0.20        4.41      2.71 o 
  -2  -8   4        2.87        1.95      3.09 o 
  -1  -8   4        1.69        3.15      2.69 o 
   0  -8   4        1.96        0.83      1.43 o 
   1  -8   4        0.12        1.32      1.05 o 
   2  -8   4        2.09        2.98      1.59 o 
   3  -8   4        0.09        1.05      2.03 o 
   4  -8   4        4.81        2.85      1.27 o 
   5  -8   4        1.81       -0.12      2.28 o 
   6  -8   4        2.43       -0.62      2.34 o 
  -5  -7   4        4.38        2.43      2.73 o 
  -4  -7   4        0.26        0.25      1.16 o 
  -3  -7   4        0.79        2.21      1.14 o 
  -2  -7   4        0.68        2.04      1.55 o 
  -1  -7   4      110.41      107.65      6.55 o 
   0  -7   4        7.04        3.41      1.13 o 
   1  -7   4       46.00       43.22      3.98 o 
   2  -7   4        0.25       -0.13      0.89 o 
   3  -7   4        1.86        2.69      1.54 o 
   4  -7   4        0.17        0.79      1.05 o 
   5  -7   4        0.32        1.23      2.66 o 
   6  -7   4        2.47        2.78      1.82 o 
   7  -7   4        0.23        2.55      1.86 o 
  -6  -6   4        0.05        0.95      1.46 o 
  -5  -6   4        1.75        2.84      1.95 o 
  -4  -6   4        8.22        7.16      1.52 o 
  -3  -6   4       15.83       16.72      2.06 o 
  -2  -6   4       13.30       12.86      1.55 o 
  -1  -6   4        2.75        1.25      0.93 o 
   0  -6   4        6.38        6.31      1.15 o 
   1  -6   4       20.10       20.12      1.71 o 
   2  -6   4        0.89        3.06      0.99 o 
   3  -6   4       33.18       31.29      3.54 o 
   4  -6   4       23.57       22.60      1.67 o 
   5  -6   4        0.00        0.99      0.85 o 
   6  -6   4        4.99        3.15      1.65 o 
   7  -6   4        8.30        6.94      1.94 o 
   8  -6   4       11.47       12.74      2.08 o 
  -7  -5   4        0.68       -0.63      4.67 o 
  -6  -5   4        1.64        3.81      2.09 o 
  -5  -5   4       13.24        8.65      3.72 o 
  -4  -5   4        6.81        1.95      1.79 o 
  -3  -5   4        0.73        1.95      0.95 o 
  -2  -5   4       33.05       32.05      3.00 o 
  -1  -5   4       42.71       42.48      2.14 o 
   0  -5   4      374.64      383.47     10.47 o 
   1  -5   4        0.71        1.18      0.63 o 
   2  -5   4        6.41        8.83      1.57 o 
   3  -5   4       17.46       16.64      1.83 o 
   4  -5   4       27.80       30.61      1.97 o 
   5  -5   4        9.12        8.57      1.49 o 
   6  -5   4        5.68        3.35      1.61 o 
   7  -5   4        5.59        3.97      2.11 o 
   8  -5   4       13.64       11.43      2.34 o 
   9  -5   4        0.75        3.50      2.22 o 
  -7  -4   4        0.05       -0.35      1.42 o 
  -6  -4   4        0.52       -1.03      1.73 o 
  -5  -4   4        0.01       -0.26      1.45 o 
  -4  -4   4        0.48        0.77      0.76 o 
  -3  -4   4        8.65       12.19      1.38 o 
  -2  -4   4       61.86       65.75      2.29 o 
  -1  -4   4       10.45       10.19      1.29 o 
   0  -4   4       96.03       95.34      2.92 o 
   1  -4   4       81.56       94.15      2.47 o 
   2  -4   4       13.76       13.08      1.45 o 
   3  -4   4       58.56       65.77      2.64 o 
   4  -4   4      267.77      282.48      5.74 o 
   5  -4   4       45.50       40.17      1.85 o 
   6  -4   4       17.76       19.76      2.23 o 
   7  -4   4       51.46       61.76      3.47 o 
   8  -4   4        0.00        0.71      1.62 o 
   9  -4   4        0.06       -1.32      3.53 o 
  -8  -3   4        8.07        7.17      1.87 o 
  -7  -3   4        1.54        3.38      2.46 o 
  -6  -3   4        1.76        0.89      1.49 o 
  -5  -3   4       25.16       26.52      1.56 o 
  -4  -3   4        4.72        2.39      1.29 o 
  -3  -3   4        7.74        7.46      2.24 o 
  -2  -3   4       46.54       52.49      2.11 o 
  -1  -3   4      317.97      342.27      6.39 o 
   0  -3   4      268.43      303.73      5.79 o 
   1  -3   4      290.60      304.99      4.34 o 
   2  -3   4        2.52        6.62      1.12 o 
   3  -3   4       31.78       32.30      1.73 o 
   4  -3   4       26.03       25.23      2.06 o 
   5  -3   4       32.95       32.89      1.52 o 
   6  -3   4        3.73        5.12      1.59 o 
   7  -3   4       56.80       64.07      3.88 o 
   8  -3   4       14.16       22.80      3.15 o 
   9  -3   4        1.27        2.41      1.93 o 
  10  -3   4        3.68        4.80      2.14 o 
  -8  -2   4        0.01        0.21      2.01 o 
  -7  -2   4        1.03        2.51      1.60 o 
  -6  -2   4        0.91        1.99      1.14 o 
  -5  -2   4        6.66        6.66      0.96 o 
  -4  -2   4       70.96       71.12      2.65 o 
  -3  -2   4        0.48        1.70      1.53 o 
  -2  -2   4        5.88        3.68      1.31 o 
  -1  -2   4        5.12        3.90      1.82 o 
   0  -2   4       28.98       24.09      1.35 o 
   1  -2   4     1060.70     1141.67      8.08 o 
   2  -2   4      298.48      323.85      4.32 o 
   3  -2   4       66.58       71.27      1.96 o 
   4  -2   4      164.23      176.41      4.66 o 
   5  -2   4       41.91       39.44      1.37 o 
   6  -2   4        0.94        3.00      1.59 o 
   7  -2   4       15.73       16.30      2.21 o 
   8  -2   4        9.03       11.58      2.77 o 
   9  -2   4        2.03        3.68      1.54 o 
  10  -2   4        0.05        1.02      2.97 o 
  -8  -1   4        1.97        0.55      2.21 o 
  -7  -1   4        0.55        2.77      1.52 o 
  -6  -1   4        1.27        0.31      0.50 o 
  -5  -1   4        2.50        0.36      0.58 o 
  -4  -1   4        2.87        2.95      0.91 o 
  -3  -1   4        3.26        4.19      0.66 o 
  -2  -1   4       52.36       35.66      2.30 o 
  -1  -1   4      241.08      258.92      5.76 o 
   0  -1   4       38.29       39.53      1.95 o 
   1  -1   4      489.16      516.89      4.27 o 
   2  -1   4       19.62       14.30      1.99 o 
   3  -1   4       81.23       94.04      1.81 o 
   4  -1   4       85.40       80.57      1.82 o 
   5  -1   4       37.57       42.81      4.63 o 
   6  -1   4       34.27       36.87      4.10 o 
   7  -1   4       48.08       45.01      3.70 o 
   8  -1   4       27.22       30.25      3.30 o 
   9  -1   4        0.01        3.86      2.37 o 
  10  -1   4        0.03        3.18      2.20 o 
  11  -1   4       11.20       11.80      3.74 o 
  -9   0   4        5.89        7.30      3.69 o 
  -8   0   4       11.28        5.25      6.15 o 
  -7   0   4       30.14       23.49      2.47 o 
  -6   0   4        0.12       -0.67      0.77 o 
  -5   0   4       27.56       28.03      2.17 o 
  -4   0   4        0.71        1.31      0.75 o 
  -3   0   4        0.65        1.70      1.29 o 
  -2   0   4       80.49       79.28      1.91 o 
  -1   0   4       84.91       81.61      3.06 o 
   0   0   4       13.97       13.75      1.11 o 
   1   0   4      833.42      880.09      7.15 o 
   2   0   4       28.83       24.16      1.64 o 
   3   0   4        4.00        4.13      0.59 o 
   4   0   4      249.33      271.96      3.44 o 
   5   0   4       65.72       73.09      1.74 o 
   6   0   4        2.86        4.05      1.29 o 
   7   0   4        0.36        3.64      2.92 o 
   8   0   4        4.05        2.93      3.84 o 
   9   0   4        4.04        3.16      1.81 o 
  10   0   4       10.24        9.35      2.25 o 
  11   0   4       24.35       28.22     13.32 o 
  -9   1   4        1.01        0.01      2.24 o 
  -8   1   4       31.69       32.66      4.67 o 
  -7   1   4       27.76       31.32      4.94 o 
  -6   1   4       12.11       17.03      2.72 o 
  -5   1   4       43.95       41.80      2.85 o 
  -4   1   4        4.45        3.99      0.95 o 
  -3   1   4       59.45       65.31      2.40 o 
  -2   1   4      200.20      193.36      2.26 o 
  -1   1   4      133.21      126.10      1.53 o 
   0   1   4      352.93      363.17      5.88 o 
   1   1   4        0.11        0.14      0.59 o 
   2   1   4      120.75      116.56      2.17 o 
   3   1   4        3.91        3.99      0.99 o 
   4   1   4      147.70      149.81      2.08 o 
   5   1   4      262.71      264.41      3.45 o 
   6   1   4        0.42       -0.52      1.40 o 
   7   1   4      448.43      517.81     20.24 o 
   8   1   4        0.68        1.40      2.24 o 
   9   1   4        6.12        9.50      2.19 o 
  10   1   4        0.12        0.78      1.33 o 
  11   1   4        1.29        2.32      1.10 o 
  -9   2   4        6.19        6.09      3.36 o 
  -8   2   4       17.34       14.70      3.84 o 
  -7   2   4        0.01        0.30      1.46 o 
  -6   2   4        0.61        0.23      0.88 o 
  -5   2   4       28.18       27.53      1.76 o 
  -4   2   4      158.07      166.43      2.70 o 
  -3   2   4       51.46       52.13      2.40 o 
  -2   2   4      334.99      323.99      4.71 o 
  -1   2   4        3.50        3.76      0.68 o 
   0   2   4      204.96      200.35      2.42 o 
   1   2   4      674.41      663.11      4.39 o 
   2   2   4     1221.38     1265.35      7.45 o 
   3   2   4      164.44      166.14      2.35 o 
   4   2   4     1086.32     1208.30      8.17 o 
   5   2   4       32.85       35.35      1.44 o 
   6   2   4        5.62        4.99      0.79 o 
   7   2   4       69.48       72.79      4.18 o 
   8   2   4       69.91       70.18      4.24 o 
   9   2   4       12.79       16.20      2.75 o 
  10   2   4        1.64        0.00      1.89 o 
  11   2   4        0.19        0.04      1.70 o 
  -9   3   4        0.45       -2.26      2.26 o 
  -8   3   4        0.00        0.56      1.08 o 
  -7   3   4        1.10        1.30      1.41 o 
  -6   3   4        0.11        1.04      0.91 o 
  -5   3   4      132.81      143.97      4.40 o 
  -4   3   4        0.11        0.78      1.24 o 
  -3   3   4        1.64        2.18      0.90 o 
  -2   3   4       97.24       98.51      2.29 o 
  -1   3   4      514.55      572.14      4.67 o 
   0   3   4        0.28        2.21      0.72 o 
   1   3   4        2.68        1.12      0.50 o 
   2   3   4      216.82      224.26      2.93 o 
   3   3   4        2.21        2.16      0.53 o 
   4   3   4        3.82        1.88      0.62 o 
   5   3   4        1.02        1.68      0.50 o 
   6   3   4       18.82       16.40      1.60 o 
   7   3   4      155.46      154.75      5.42 o 
   8   3   4       61.75       58.13      3.69 o 
   9   3   4       15.17       19.70      4.04 o 
  10   3   4        0.04        1.71      1.52 o 
  11   3   4        9.70        8.72      4.96 o 
  -8   4   4        6.32        5.59      2.13 o 
  -7   4   4        1.85        0.70      2.49 o 
  -6   4   4        0.23        0.61      0.91 o 
  -5   4   4        2.55        3.18      1.17 o 
  -4   4   4      253.13      270.81      3.75 o 
  -3   4   4        9.33       10.48      1.06 o 
  -2   4   4        4.28        4.08      0.77 o 
  -1   4   4      220.41      214.51      2.72 o 
   0   4   4      460.35      498.00      6.11 o 
   1   4   4       32.04       25.71      1.21 o 
   2   4   4      294.29      324.20      3.18 o 
   3   4   4      691.13      732.87      5.97 o 
   4   4   4       83.65       83.77      2.00 o 
   5   4   4      323.85      330.84      6.17 o 
   6   4   4        3.20        2.40      0.94 o 
   7   4   4       28.85       29.56      2.65 o 
   8   4   4       34.81       38.35      3.07 o 
   9   4   4       10.95        5.01      2.61 o 
  10   4   4        0.06       -0.90      3.48 o 
  11   4   4        7.26        5.57      2.35 o 
  -8   5   4        4.76        6.34      2.09 o 
  -7   5   4        0.13       -0.64      1.34 o 
  -6   5   4        7.74        9.80      1.68 o 
  -5   5   4       68.30       70.31      2.28 o 
  -4   5   4        9.51       11.04      1.54 o 
  -3   5   4       88.94       93.13      3.11 o 
  -2   5   4       12.56       16.01      1.19 o 
  -1   5   4      218.64      217.41      3.40 o 
   0   5   4        4.34        5.66      1.09 o 
   1   5   4        1.36        1.01      0.35 o 
   2   5   4       20.52       22.40      1.42 o 
   3   5   4       70.31       75.71      2.41 o 
   4   5   4       16.71       18.33      1.04 o 
   5   5   4       22.65       21.25      1.23 o 
   6   5   4       30.89       28.98      1.60 o 
   7   5   4       20.01       22.62      1.65 o 
   8   5   4        0.36        0.83      0.78 o 
   9   5   4        3.77        4.72      1.60 o 
  10   5   4        2.99        5.16      1.77 o 
  -8   6   4        5.01       -0.23      1.53 o 
  -7   6   4        2.37        1.68      1.43 o 
  -6   6   4       10.46        9.42      1.54 o 
  -5   6   4        9.98        8.87      1.92 o 
  -4   6   4        1.40        0.44      0.96 o 
  -3   6   4        0.03       -0.72      1.37 o 
  -2   6   4        8.91        7.90      1.04 o 
  -1   6   4        8.66        5.98      1.03 o 
   0   6   4        1.00        1.39      1.22 o 
   1   6   4      128.96      115.99      3.91 o 
   2   6   4      144.93      156.43      4.67 o 
   3   6   4       80.52       86.82      3.20 o 
   4   6   4       48.43       47.54      1.40 o 
   5   6   4      261.78      272.01      3.62 o 
   6   6   4       56.10       52.84      2.76 o 
   7   6   4       25.98       23.95      1.61 o 
   8   6   4        1.16        2.60      1.94 o 
   9   6   4       22.59       22.56      2.57 o 
  10   6   4        3.27        5.14      1.62 o 
  -7   7   4        0.45        3.06      1.69 o 
  -6   7   4        1.65        2.73      2.53 o 
  -5   7   4        2.03        2.27      1.30 o 
  -4   7   4       27.64       24.84      1.75 o 
  -3   7   4       27.56       26.40      1.74 o 
  -2   7   4        0.40        0.45      0.69 o 
  -1   7   4        3.79        3.50      0.86 o 
   0   7   4        7.52        6.58      1.42 o 
   1   7   4        0.26        1.08      1.28 o 
   2   7   4       21.29       22.64      1.99 o 
   3   7   4      206.83      194.03      7.53 o 
   4   7   4        0.72        0.92      1.40 o 
   5   7   4      100.91      110.28      6.67 o 
   6   7   4       62.17       61.26      2.80 o 
   7   7   4        1.15        5.03      2.52 o 
   8   7   4       12.29       14.15      2.45 o 
   9   7   4        5.38        4.78      4.91 o 
  10   7   4        2.78        4.72      2.98 o 
  -6   8   4        6.53        6.69      1.55 o 
  -5   8   4        1.02        1.66      1.21 o 
  -4   8   4       27.83       29.11      2.65 o 
  -3   8   4       48.50       51.82      2.42 o 
  -2   8   4        4.84        6.04      2.28 o 
  -1   8   4       76.12       73.81      4.44 o 
   0   8   4        7.33        8.59      1.87 o 
   1   8   4        1.89        2.07      1.45 o 
   2   8   4       54.80       54.64      4.68 o 
   3   8   4      107.20      115.05      5.16 o 
   4   8   4        5.63        3.50      1.54 o 
   5   8   4       24.70       24.05      2.33 o 
   6   8   4      100.09      108.22      4.42 o 
   7   8   4        3.69        1.92      1.39 o 
   8   8   4       17.89       18.94      3.36 o 
   9   8   4        0.64       -1.04      2.02 o 
  -6   9   4        9.03        4.01      3.65 o 
  -5   9   4        6.44        6.29      4.59 o 
  -4   9   4       26.25       23.57      2.89 o 
  -3   9   4        7.85        8.38      1.91 o 
  -2   9   4        1.25        3.57      1.45 o 
  -1   9   4        0.02       -1.36      1.36 o 
   0   9   4       15.83       16.67      2.04 o 
   1   9   4       19.71       18.03      2.36 o 
   2   9   4        1.02        2.19      1.72 o 
   3   9   4       17.97       17.96      4.38 o 
   4   9   4       10.95       11.93      2.19 o 
   5   9   4       29.84       35.88      4.13 o 
   6   9   4        2.94        4.78      1.48 o 
   7   9   4        2.24        1.39      1.38 o 
   8   9   4        0.00       -0.29      1.32 o 
  -5  10   4        5.38        4.59      3.09 o 
  -4  10   4        0.01        0.11      1.44 o 
  -3  10   4        5.19        1.41      1.29 o 
  -2  10   4        3.37        3.25      3.69 o 
  -1  10   4       34.36       37.31      5.27 o 
   0  10   4        0.19        1.16      0.76 o 
   1  10   4        4.18        2.91      1.67 o 
   2  10   4        0.05        0.99      1.85 o 
   3  10   4      144.42      195.61     62.91 o 
   4  10   4       10.39       11.14      2.54 o 
   5  10   4        2.65        3.59      1.91 o 
   6  10   4        0.12        2.29      1.71 o 
   7  10   4        5.34        6.44      1.67 o 
  -3  11   4        0.10        0.91      1.93 o 
  -2  11   4        0.23       -1.01      1.59 o 
  -1  11   4        0.08       -0.62      1.47 o 
   0  11   4        5.01        6.36      1.90 o 
   1  11   4        1.86       -0.20      1.59 o 
   2  11   4        0.54       -1.17      1.95 o 
   3  11   4        1.68       -0.94      2.73 o 
   4  11   4        0.94        4.62      1.94 o 
   5  11   4        0.40        7.11      3.59 o 
   6  11   4        0.12        1.71      2.98 o 
  -1  12   4        1.82        2.48      1.88 o 
   0  12   4        0.41        1.29      1.56 o 
   1  12   4        4.08        7.64      1.91 o 
   2  12   4        4.16       12.15      5.50 o 
   3  12   4        0.03        1.03      1.67 o 
  -2  -8   5        2.06       -0.27      2.71 o 
  -1  -8   5       12.30       13.17      4.02 o 
   0  -8   5        0.05        0.62      2.42 o 
   1  -8   5        0.99        4.58      4.72 o 
   2  -8   5        0.97        1.32      1.70 o 
   3  -8   5       11.42       13.78      2.07 o 
   4  -8   5        3.37        1.83      2.11 o 
  -4  -7   5        2.27        4.36      3.29 o 
  -2  -7   5        1.21        0.53      0.90 o 
  -1  -7   5        6.05        3.10      1.46 o 
   0  -7   5        8.71        5.18      1.37 o 
   1  -7   5        1.82        1.53      0.79 o 
   2  -7   5       12.76        8.58      1.61 o 
   3  -7   5        0.20        1.91      1.38 o 
   4  -7   5        1.16        1.93      1.06 o 
   5  -7   5        0.16        1.12      1.42 o 
   6  -7   5        1.25        1.08      1.45 o 
  -5  -6   5        0.00        1.74      1.46 o 
  -4  -6   5        9.28        7.19      3.77 o 
  -3  -6   5       14.83       13.90      2.66 o 
  -2  -6   5        0.28        1.07      1.94 o 
  -1  -6   5      137.72      134.35     13.78 o 
   0  -6   5       44.42       37.50      4.85 o 
   1  -6   5        2.03        1.71      0.66 o 
   2  -6   5        9.91        8.17      1.37 o 
   3  -6   5       21.22       21.35      1.84 o 
   4  -6   5        0.44        1.64      0.95 o 
   5  -6   5        0.10        0.20      1.90 o 
   6  -6   5        5.64        3.93      2.03 o 
   7  -6   5        0.68        0.19      1.49 o 
  -6  -5   5        0.32        2.91      1.73 o 
  -5  -5   5        1.14        4.25      2.06 o 
  -4  -5   5       18.69       19.34      3.19 o 
  -3  -5   5        0.00        1.57      1.39 o 
  -2  -5   5       14.83       18.47      2.29 o 
  -1  -5   5       15.69       14.40      1.31 o 
   0  -5   5       12.04        9.00      1.09 o 
   1  -5   5        2.00        2.51      1.02 o 
   2  -5   5        9.47        8.40      1.56 o 
   3  -5   5       31.99       28.49      1.92 o 
   4  -5   5       12.80       12.39      1.70 o 
   5  -5   5       28.24       27.33      1.74 o 
   6  -5   5       10.92       13.69      3.08 o 
   7  -5   5       12.35       12.87      2.28 o 
   8  -5   5        4.58        5.56      2.53 o 
  -7  -4   5        0.99        1.73      1.68 o 
  -6  -4   5        0.19        2.63      1.90 o 
  -5  -4   5        0.41        0.51      2.31 o 
  -4  -4   5       28.35       27.17      7.73 o 
  -3  -4   5       20.09       16.92      2.12 o 
  -2  -4   5       11.63        8.45      2.04 o 
  -1  -4   5       75.51       79.05      2.91 o 
   0  -4   5      161.98      158.42      5.48 o 
   1  -4   5        7.64        9.10      1.37 o 
   2  -4   5       64.54       60.96      3.04 o 
   3  -4   5       49.36       43.83      2.86 o 
   4  -4   5        2.27        2.04      1.02 o 
   5  -4   5       94.23       94.91      2.53 o 
   6  -4   5        7.17        7.47      1.92 o 
   7  -4   5        4.76        3.91      1.61 o 
   8  -4   5        5.47       10.01      2.20 o 
   9  -4   5        2.88       -0.87      2.22 o 
  -7  -3   5        0.35        4.16      3.12 o 
  -6  -3   5        0.49        3.02      1.78 o 
  -5  -3   5        0.56        3.16      3.09 o 
  -4  -3   5       19.23       23.30      6.51 o 
  -3  -3   5       49.25       47.87      6.60 o 
  -2  -3   5       21.22       16.11      2.80 o 
  -1  -3   5       35.52       30.93      1.36 o 
   0  -3   5        1.91        3.96      2.04 o 
   1  -3   5       57.54       54.54      2.07 o 
   2  -3   5      102.77      101.37      2.77 o 
   3  -3   5       58.52       54.28      4.06 o 
   4  -3   5        7.13        5.63      0.85 o 
   5  -3   5      111.16      104.37      3.40 o 
   6  -3   5      111.18      117.40      6.25 o 
   7  -3   5       34.93       34.55      2.62 o 
   8  -3   5        3.35        6.61      2.12 o 
   9  -3   5       10.53       10.60      5.81 o 
  10  -3   5        3.65        3.47      1.76 o 
  -8  -2   5        0.94       -1.25      2.06 o 
  -7  -2   5        2.64        3.99      1.93 o 
  -6  -2   5        7.29        6.13      1.67 o 
  -5  -2   5        0.37        0.42      1.56 o 
  -4  -2   5        1.66       -0.35      1.70 o 
  -3  -2   5        1.17        7.91      4.95 o 
  -2  -2   5       26.41       23.31      2.29 o 
  -1  -2   5      145.10      148.22      9.03 o 
   0  -2   5      135.33      142.10      3.24 o 
   1  -2   5        4.03        3.48      0.70 o 
   2  -2   5       99.28       90.47      2.52 o 
   3  -2   5      148.54      148.69      4.05 o 
   4  -2   5        8.32        9.16      1.15 o 
   5  -2   5        4.75        7.70      1.19 o 
   6  -2   5        1.78        0.12      3.64 o 
   7  -2   5       47.58       53.35      3.26 o 
   8  -2   5        7.04        7.89      2.21 o 
   9  -2   5       27.49       30.06      6.75 o 
  10  -2   5       16.92       22.99      3.67 o 
  -8  -1   5        0.18        0.75      2.30 o 
  -7  -1   5        1.59        2.71      1.93 o 
  -6  -1   5        0.13        3.14      1.81 o 
  -5  -1   5        4.54        2.44      1.56 o 
  -4  -1   5       10.43        8.72      2.10 o 
  -3  -1   5       28.79       32.51      2.43 o 
  -2  -1   5        0.51        1.13      1.37 o 
  -1  -1   5      172.25      167.15      6.85 o 
   0  -1   5       75.72       64.43      3.24 o 
   1  -1   5      121.02      133.06      3.47 o 
   2  -1   5       12.38       17.09      1.06 o 
   3  -1   5       11.57       13.84      1.02 o 
   4  -1   5        7.16        7.16      0.99 o 
   5  -1   5        4.13        4.42      0.94 o 
   6  -1   5        2.00        4.82      3.10 o 
   7  -1   5       53.87       52.68      4.25 o 
   8  -1   5        8.88        8.99      1.52 o 
   9  -1   5        2.68        4.38      2.62 o 
  10  -1   5       26.82       29.19      4.14 o 
  -8   0   5        0.04       -0.69      2.28 o 
  -7   0   5        7.60        5.81      1.73 o 
  -6   0   5        1.51        0.92      1.62 o 
  -5   0   5       18.19       23.34      2.32 o 
  -4   0   5       44.31       51.09      3.86 o 
  -3   0   5        1.15        4.16      1.77 o 
  -2   0   5       82.51       90.73      3.31 o 
  -1   0   5      283.53      287.70      7.34 o 
   0   0   5      148.77      159.71      4.60 o 
   1   0   5        4.04        5.14      1.85 o 
   2   0   5      654.62      719.57      6.89 o 
   3   0   5      151.97      172.68      4.15 o 
   4   0   5        1.05        1.65      0.44 o 
   5   0   5        1.13        2.13      0.75 o 
   6   0   5      237.46      270.95      4.90 o 
   7   0   5       76.53       79.47      4.67 o 
   8   0   5       89.60      103.28      4.85 o 
   9   0   5       80.27       88.95      8.53 o 
  10   0   5        0.12        0.09      1.98 o 
  11   0   5       19.35       20.46      8.51 o 
  -8   1   5        0.33        0.17      2.17 o 
  -7   1   5        9.15       10.02      2.29 o 
  -6   1   5       16.22       16.40      2.66 o 
  -5   1   5       95.13       85.99      3.12 o 
  -4   1   5       31.40       34.98      9.98 o 
  -3   1   5       42.30       40.25      2.21 o 
  -2   1   5        9.88        7.77      1.23 o 
  -1   1   5       58.06       59.68      2.63 o 
   0   1   5        5.49        5.16      1.98 o 
   1   1   5      190.55      199.40      4.86 o 
   2   1   5      105.06      140.83      2.70 o 
   4   1   5       99.17       92.87      3.27 o 
   5   1   5      123.18      127.92      3.30 o 
   6   1   5        8.19        7.29      0.93 o 
   7   1   5       49.57       43.94      3.77 o 
   8   1   5       50.12       57.20      4.20 o 
   9   1   5       17.24       23.00      5.03 o 
  10   1   5        0.84        3.63      2.89 o 
  11   1   5        5.78        6.78      3.27 o 
  -8   2   5        0.10        1.43      2.49 o 
  -7   2   5        0.98       -0.13      1.21 o 
  -6   2   5        0.89       -0.83      0.86 o 
  -5   2   5        2.25        1.91      1.38 o 
  -4   2   5      151.51      162.52      8.62 o 
  -3   2   5       11.78       10.87      1.50 o 
  -2   2   5       18.20       18.18      0.99 o 
  -1   2   5      174.17      159.05      2.46 o 
   0   2   5       16.85       19.45      0.89 o 
   1   2   5       58.11       65.07      1.81 o 
   2   2   5      392.27      420.08      4.63 o 
   3   2   5        5.06       10.52      1.13 o 
   4   2   5       15.36       13.65      1.42 o 
   5   2   5       32.26       29.98      2.00 o 
   6   2   5       16.03       12.97      1.45 o 
   7   2   5      213.37      243.30     15.31 o 
   8   2   5        0.66        2.31      1.11 o 
   9   2   5        1.57        1.94      1.60 o 
  10   2   5        5.04        4.35      3.61 o 
  11   2   5       13.39       19.31      5.40 o 
  -8   3   5        3.09        5.05      3.21 o 
  -7   3   5        1.53        0.07      0.70 o 
  -6   3   5        3.67        3.61      1.19 o 
  -5   3   5       82.21       82.50      2.90 o 
  -4   3   5       15.28       16.79      1.68 o 
  -3   3   5       42.85       49.15      3.14 o 
  -2   3   5       29.74       37.68      2.08 o 
  -1   3   5       22.07       26.50      1.86 o 
   0   3   5      648.17      704.36      5.77 o 
   1   3   5       25.73       25.22      2.62 o 
   2   3   5      277.85      316.66      3.45 o 
   3   3   5       25.14       36.43      3.89 o 
   4   3   5       20.43       26.97      1.66 o 
   5   3   5       93.21       78.20      2.40 o 
   6   3   5       48.50       42.48      2.53 o 
   7   3   5       39.61       40.63      2.23 o 
   8   3   5        9.34        8.73      2.91 o 
   9   3   5        6.60        7.39      3.45 o 
  10   3   5       24.36       23.22      2.73 o 
  11   3   5        1.13        2.83      1.59 o 
  -8   4   5        0.01        3.66      2.64 o 
  -7   4   5        0.39        1.47      3.03 o 
  -6   4   5        2.47        2.29      1.74 o 
  -5   4   5       26.73       26.17      2.18 o 
  -4   4   5        3.36        2.98      1.06 o 
  -3   4   5       11.78       10.76      1.33 o 
  -2   4   5       25.95       23.76      1.24 o 
  -1   4   5        0.00        1.20      1.06 o 
   0   4   5      105.06      120.11      2.33 o 
   1   4   5      230.13      235.30      3.90 o 
   2   4   5        4.36        6.03      0.82 o 
   3   4   5      174.71      185.70      3.83 o 
   4   4   5       78.32       78.67      1.91 o 
   5   4   5        0.40        0.63      0.81 o 
   6   4   5      118.91      125.91      4.25 o 
   7   4   5       23.44       22.22      2.76 o 
   8   4   5       15.69       15.97      2.90 o 
   9   4   5       80.12       84.79      7.64 o 
  10   4   5       17.47       20.43      4.92 o 
  11   4   5        0.18        3.27      1.94 o 
  -8   5   5        4.70        4.69      3.02 o 
  -7   5   5        1.12        2.44      1.30 o 
  -6   5   5        6.79        4.24      0.99 o 
  -5   5   5        7.93        7.31      1.39 o 
  -4   5   5       44.79       39.90      1.96 o 
  -3   5   5      156.66      161.96      4.78 o 
  -2   5   5       39.96       43.17      2.74 o 
  -1   5   5       10.62       11.12      1.41 o 
   0   5   5       67.46       74.11      1.96 o 
   1   5   5      202.09      217.94      3.64 o 
   2   5   5        0.58       -0.09      0.72 o 
   3   5   5       58.41       56.31      2.38 o 
   4   5   5       35.54       33.81      1.56 o 
   5   5   5       13.98       12.73      1.06 o 
   6   5   5       63.64       60.19      3.24 o 
   7   5   5       13.50       11.90      1.21 o 
   8   5   5        9.22        8.76      1.86 o 
   9   5   5        3.43        4.85      1.08 o 
  10   5   5        0.01        2.47      1.58 o 
  -7   6   5        0.12        1.54      1.42 o 
  -6   6   5        1.13        1.23      1.13 o 
  -5   6   5       11.99       10.47      1.72 o 
  -4   6   5        0.92        1.55      0.95 o 
  -3   6   5        1.04        1.58      1.05 o 
  -2   6   5        2.02        2.07      1.40 o 
  -1   6   5       16.90       15.97      1.24 o 
   0   6   5       74.45       72.13      1.98 o 
   1   6   5       27.70       26.54      1.49 o 
   2   6   5      294.94      297.30      7.40 o 
   3   6   5      102.75      103.21      1.80 o 
   4   6   5      204.86      208.75      4.30 o 
   5   6   5      105.60       97.41      4.94 o 
   6   6   5        5.21        4.59      0.97 o 
   7   6   5       80.19       83.04      2.64 o 
   8   6   5        2.75        3.00      1.07 o 
   9   6   5        0.19        1.65      1.50 o 
  10   6   5        2.42       -1.45      2.21 o 
  -7   7   5        0.54        0.80      1.61 o 
  -6   7   5        0.48        0.85      1.42 o 
  -5   7   5        7.74        5.07      0.98 o 
  -4   7   5        0.13        0.79      0.91 o 
  -3   7   5        2.17        1.78      1.07 o 
  -2   7   5        0.00        2.18      0.70 o 
  -1   7   5        0.25        0.39      1.51 o 
   0   7   5        2.03        3.97      1.45 o 
   1   7   5      106.57      115.08      3.98 o 
   2   7   5        7.42        8.89      1.74 o 
   3   7   5      203.21      206.36      5.97 o 
   4   7   5       88.25       82.02      3.99 o 
   5   7   5       27.89       23.28      4.07 o 
   6   7   5        1.11        2.74      1.30 o 
   7   7   5       31.04       36.10      2.56 o 
   8   7   5        0.11       -0.38      1.37 o 
   9   7   5        0.22        1.00      2.26 o 
  10   7   5        7.28        3.74      2.84 o 
  -6   8   5        1.79        3.43      1.46 o 
  -5   8   5        6.56        7.12      1.53 o 
  -4   8   5        0.48        2.08      0.94 o 
  -3   8   5       22.67       23.70      1.92 o 
  -2   8   5       14.35       10.70      1.49 o 
  -1   8   5       24.09       25.83      2.62 o 
   0   8   5        0.03        2.89      1.25 o 
   1   8   5        1.16        1.02      1.20 o 
   2   8   5       54.71       54.80      4.41 o 
   3   8   5       69.85       75.74      3.76 o 
   4   8   5      132.00      119.97      7.32 o 
   5   8   5        0.03        2.63      1.84 o 
   6   8   5       63.75       64.95      3.65 o 
   7   8   5        5.75        5.20      1.38 o 
   8   8   5        0.54        1.48      1.27 o 
   9   8   5        0.10        3.48      4.26 o 
  -5   9   5        2.05        1.34      2.60 o 
  -4   9   5        5.71        6.94      3.74 o 
  -3   9   5        0.11        0.52      1.04 o 
  -2   9   5        0.02        1.38      1.12 o 
  -1   9   5        6.29        4.65      1.91 o 
   0   9   5        0.25       -1.12      1.38 o 
   1   9   5       18.81       12.26      2.35 o 
   2   9   5       22.40       27.46      3.46 o 
   3   9   5      164.31      171.90      4.62 o 
   4   9   5        1.62        1.10      1.47 o 
   5   9   5        7.99        6.39      2.15 o 
   6   9   5       13.04       12.84      3.47 o 
   7   9   5        5.06        2.89      4.65 o 
   8   9   5        0.74        1.87      1.54 o 
  -4  10   5        0.10        0.65      2.11 o 
  -3  10   5        1.38        3.74      3.48 o 
  -2  10   5        2.77        3.38      1.95 o 
  -1  10   5        9.15        8.67      2.19 o 
   0  10   5       13.99       13.23      2.46 o 
   1  10   5       23.79       29.99      3.23 o 
   2  10   5        0.92        1.09      2.73 o 
   3  10   5        6.28        4.19      1.97 o 
   4  10   5       20.34       17.81      2.80 o 
   5  10   5        0.28        4.15      3.47 o 
   6  10   5        0.45        1.48      1.95 o 
   7  10   5        1.14        0.66      1.59 o 
  -3  11   5        1.81        0.79      1.07 o 
  -2  11   5        0.00        1.61      2.67 o 
  -1  11   5        0.40        2.47      1.64 o 
   0  11   5        4.58        5.32      2.08 o 
   1  11   5        5.31        3.65      2.35 o 
   2  11   5        1.21        1.91      1.65 o 
   3  11   5       27.80       29.31      4.74 o 
   4  11   5        2.41        4.71      1.81 o 
   5  11   5        0.05        3.50      4.09 o 
   6  11   5        1.24        3.49      2.57 o 
   0  12   5        6.85        5.56      1.96 o 
   1  12   5        2.00        0.89      1.99 o 
   2  12   5        1.10        1.51      0.83 o 
   3  12   5        1.04        6.15      3.48 o 
   1  -8   6        0.79       -1.20      2.17 o 
  -2  -7   6        4.65        7.39      2.96 o 
  -1  -7   6        4.96        1.76      1.34 o 
   0  -7   6        6.58        5.53      2.24 o 
   1  -7   6        0.05        0.75      1.08 o 
   2  -7   6        0.17        1.98      1.42 o 
   3  -7   6        8.95        8.73      2.28 o 
   4  -7   6        0.86        0.76      1.06 o 
   5  -7   6        1.28        1.84      1.43 o 
  -4  -6   6        5.11        4.01      1.85 o 
  -3  -6   6        9.05        5.10      1.81 o 
  -2  -6   6        0.55        2.32      1.02 o 
  -1  -6   6        1.25        3.11      3.29 o 
   0  -6   6        5.89        2.39      1.23 o 
   1  -6   6        0.23        0.78      2.13 o 
   2  -6   6        4.24        5.32      2.70 o 
   3  -6   6        0.70        1.75      0.92 o 
   4  -6   6       15.80       14.43      1.87 o 
   5  -6   6        1.42        2.05      1.47 o 
   6  -6   6        2.95        3.89      2.44 o 
   7  -6   6        1.73        3.36      1.83 o 
  -5  -5   6        0.10        3.33      2.24 o 
  -4  -5   6        6.63        8.73      2.39 o 
  -3  -5   6        2.43        3.15      1.90 o 
  -2  -5   6        0.14        1.37      1.34 o 
  -1  -5   6       41.23       41.13      9.49 o 
   0  -5   6       39.65       45.49      5.91 o 
   1  -5   6        0.82        0.50      0.80 o 
   2  -5   6        8.53        8.89      2.50 o 
   3  -5   6        5.86        5.29      1.62 o 
   4  -5   6        7.61        9.11      1.96 o 
   5  -5   6        5.68        3.34      1.09 o 
   6  -5   6       10.39       10.10      1.80 o 
   7  -5   6        5.99        7.55      2.18 o 
   8  -5   6        2.50        5.65      2.69 o 
  -6  -4   6        0.23        3.05      1.83 o 
  -5  -4   6        6.75        2.89      2.37 o 
  -4  -4   6       17.59       20.28      4.33 o 
  -3  -4   6        1.60        2.95      1.83 o 
  -2  -4   6        8.47        4.16      1.69 o 
  -1  -4   6        2.82        3.35      2.04 o 
   0  -4   6        5.23        5.49      2.72 o 
   1  -4   6       21.88       18.02      1.45 o 
   2  -4   6        0.90        1.06      0.87 o 
   3  -4   6      139.98      143.21      3.20 o 
   4  -4   6       17.62       18.35      1.40 o 
   5  -4   6        2.20        2.53      1.14 o 
   6  -4   6        1.13        2.20      1.56 o 
   7  -4   6        9.39        7.57      1.91 o 
   8  -4   6        3.18       -0.05      3.52 o 
   9  -4   6        4.49        0.87      1.77 o 
  -6  -3   6        2.84        2.57      1.72 o 
  -5  -3   6        3.43        2.26      1.83 o 
  -4  -3   6        6.12        8.50      2.94 o 
  -3  -3   6       42.37       43.72      2.75 o 
  -2  -3   6        5.41        3.54      2.04 o 
  -1  -3   6       30.31       29.32      2.81 o 
   0  -3   6       86.75       96.08      4.48 o 
   1  -3   6      110.58      108.40      3.71 o 
   2  -3   6        4.75        4.01      1.35 o 
   3  -3   6       49.49       44.68      3.99 o 
   4  -3   6       81.57       90.80      3.20 o 
   5  -3   6        6.62        3.06      0.97 o 
   6  -3   6        0.05        0.57      1.43 o 
   7  -3   6        0.07        1.12      1.44 o 
   8  -3   6        2.39        1.63      1.82 o 
   9  -3   6        2.26        3.03      2.26 o 
  -7  -2   6        0.18        3.67      2.15 o 
  -6  -2   6        3.11        4.66      1.91 o 
  -5  -2   6        1.38        2.30      1.68 o 
  -4  -2   6       21.51       20.09      2.89 o 
  -3  -2   6        0.88        2.62      1.99 o 
  -2  -2   6        0.02        2.02      1.97 o 
  -1  -2   6        3.24        3.46      1.49 o 
   0  -2   6        6.30        6.21      1.67 o 
   1  -2   6       47.19       40.94      2.28 o 
   2  -2   6        1.54        0.42      0.74 o 
   3  -2   6       38.31       37.70      2.53 o 
   4  -2   6        4.06        7.92      1.76 o 
   5  -2   6       59.08       58.27      2.78 o 
   6  -2   6       26.38       27.35      2.34 o 
   7  -2   6      149.94      160.13     10.81 o 
   8  -2   6       18.46       20.72      3.46 o 
   9  -2   6        0.01        3.10      1.59 o 
  10  -2   6        1.63        1.52      2.15 o 
  -7  -1   6        0.42       -1.72      2.50 o 
  -6  -1   6        0.74        3.35      5.61 o 
  -5  -1   6        5.02        5.14      2.23 o 
  -4  -1   6        0.20        2.78      2.08 o 
  -3  -1   6       61.35       67.65      7.48 o 
  -2  -1   6       25.50       26.22      2.56 o 
  -1  -1   6      178.80      197.12      4.57 o 
   0  -1   6       14.11       15.40      1.67 o 
   1  -1   6       14.87       16.31      2.20 o 
   2  -1   6        1.82        1.57      0.98 o 
   3  -1   6       25.40       21.53      3.40 o 
   4  -1   6        1.16        0.44      0.85 o 
   5  -1   6       57.97       55.87      1.87 o 
   6  -1   6       10.07       10.97      3.25 o 
   7  -1   6       54.36       60.38      4.26 o 
   8  -1   6       21.00       19.82      3.10 o 
   9  -1   6        0.15        3.44      1.39 o 
  10  -1   6       36.17       29.59      3.57 o 
  -7   0   6        0.23        1.84      1.65 o 
  -6   0   6        3.24        5.07      1.92 o 
  -5   0   6        0.98        2.99      1.80 o 
  -4   0   6       63.71       69.39      3.31 o 
  -3   0   6        5.01        5.22      4.60 o 
  -2   0   6        2.94        6.01      2.13 o 
  -1   0   6        0.55       -0.32      1.85 o 
   0   0   6       16.12       14.20      1.74 o 
   1   0   6        7.73        6.70      0.98 o 
   2   0   6       37.44       35.20      2.30 o 
   3   0   6      142.45      138.76      4.19 o 
   4   0   6       66.92       70.87      2.33 o 
   5   0   6       18.52       17.90      1.73 o 
   6   0   6       49.59       46.15      3.88 o 
   7   0   6      565.06      623.77     11.07 o 
   8   0   6       53.47       54.40      4.28 o 
   9   0   6       28.99       31.60      4.68 o 
  10   0   6       36.75       37.23      4.91 o 
  -7   1   6        1.23        2.54      3.09 o 
  -6   1   6        9.08        9.60      2.16 o 
  -5   1   6        9.32        9.35      2.44 o 
  -4   1   6       20.20       23.12      3.11 o 
  -3   1   6        2.64        7.25      3.75 o 
  -2   1   6       61.22       68.08      8.36 o 
  -1   1   6        1.53        1.67      1.65 o 
   0   1   6      213.38      235.33      4.63 o 
   1   1   6      439.82      478.25      7.15 o 
   2   1   6        0.46        1.00      0.73 o 
   3   1   6       75.92       71.39      2.39 o 
   4   1   6        0.00        0.91      0.44 o 
   5   1   6        1.62        1.31      0.66 o 
   6   1   6       34.17       31.69      1.46 o 
   7   1   6       79.42       82.40      5.15 o 
   8   1   6        0.47        1.55      2.75 o 
   9   1   6       18.28       14.88      2.92 o 
  10   1   6        1.48        0.41      1.64 o 
  11   1   6        1.79        1.37      3.61 o 
  -7   2   6        0.11        1.34      3.14 o 
  -6   2   6        0.00        3.65      1.50 o 
  -5   2   6       40.70       47.53      3.81 o 
  -4   2   6        3.09        4.09      1.67 o 
  -3   2   6       21.19       19.94      3.20 o 
  -2   2   6       21.10       20.80      2.09 o 
  -1   2   6      201.88      218.90      5.81 o 
   0   2   6       70.00       63.81      3.43 o 
   1   2   6      169.51      165.04      6.02 o 
   2   2   6       21.94       18.76      1.71 o 
   3   2   6       15.47       13.50      1.21 o 
   4   2   6      183.22      190.16      4.03 o 
   5   2   6       10.70       11.31      0.98 o 
   6   2   6        7.02        7.23      0.99 o 
   7   2   6       41.57       40.90      3.56 o 
   8   2   6        9.31        9.24      2.27 o 
   9   2   6        4.80        6.68      2.40 o 
  10   2   6       12.61       18.26      3.69 o 
  11   2   6        7.43        8.14      2.97 o 
  -7   3   6        1.39        0.70      2.47 o 
  -6   3   6        5.81        4.66      3.05 o 
  -5   3   6        4.14        3.19      2.57 o 
  -4   3   6       56.09       59.18      2.12 o 
  -3   3   6       21.63       21.57      1.84 o 
  -2   3   6       30.18       28.67      2.98 o 
  -1   3   6       16.14       12.91      1.38 o 
   0   3   6       77.13       66.18      1.63 o 
   1   3   6       34.14       37.63      1.27 o 
   2   3   6       14.30       15.58      1.13 o 
   3   3   6      167.44      154.41      3.49 o 
   4   3   6      124.19      129.60      3.27 o 
   5   3   6       67.49       64.50      1.92 o 
   6   3   6        0.79        1.37      0.62 o 
   7   3   6       24.90       25.63      2.37 o 
   8   3   6       71.07       80.40      5.61 o 
   9   3   6       27.35       27.34      3.62 o 
  10   3   6        0.05        0.31      1.67 o 
  11   3   6       20.31       15.57      6.49 o 
  -7   4   6        0.04       -0.42      2.13 o 
  -6   4   6        0.58        0.47      1.39 o 
  -5   4   6       25.06       24.61      1.71 o 
  -4   4   6       20.65       19.79      2.16 o 
  -3   4   6       12.74       14.17      1.55 o 
  -2   4   6        0.01        2.00      0.94 o 
  -1   4   6       55.95       60.57      2.06 o 
   0   4   6       30.92       35.05      1.83 o 
   1   4   6      117.47      124.10      2.56 o 
   2   4   6      150.59      140.20      3.61 o 
   3   4   6       15.63       11.48      1.15 o 
   4   4   6      161.52      172.82      4.69 o 
   5   4   6      299.73      320.19      6.25 o 
   6   4   6       24.85       23.23      2.23 o 
   7   4   6      277.90      304.40      7.86 o 
   8   4   6       34.63       33.45      3.69 o 
   9   4   6        3.61        4.37      1.26 o 
  10   4   6       42.54       38.68      9.95 o 
  11   4   6        0.45        0.86      1.88 o 
  -7   5   6        2.76       -0.75      2.16 o 
  -6   5   6        0.12        1.31      1.01 o 
  -5   5   6       11.72       11.96      1.65 o 
  -4   5   6       13.09       13.03      1.60 o 
  -3   5   6        7.52        6.68      1.55 o 
  -2   5   6       27.65       28.35      1.95 o 
  -1   5   6       91.64       91.75      2.27 o 
   0   5   6        7.65       10.08      1.00 o 
   1   5   6      182.99      174.87      3.82 o 
   2   5   6       44.62       37.20      1.83 o 
   3   5   6       14.92       15.85      1.40 o 
   4   5   6      239.93      249.72      4.78 o 
   5   5   6       58.93       52.13      1.85 o 
   6   5   6       41.38       37.15      2.58 o 
   7   5   6       28.00       25.51      2.06 o 
   8   5   6       24.44       26.10      4.40 o 
   9   5   6        0.79        1.58      1.07 o 
  10   5   6       20.93       33.02      4.18 o 
  -7   6   6        0.42        2.24      2.35 o 
  -6   6   6        0.12       -0.82      0.99 o 
  -5   6   6        0.00        0.12      0.93 o 
  -4   6   6        0.61        2.25      1.10 o 
  -3   6   6        0.37        1.85      0.88 o 
  -2   6   6        0.23        0.56      0.97 o 
  -1   6   6       12.64       10.16      1.55 o 
   0   6   6       61.34       63.50      1.82 o 
   2   6   6      160.85      167.82      3.06 o 
   3   6   6      436.26      439.21      7.60 o 
   4   6   6       41.71       40.06      1.75 o 
   5   6   6       36.93       36.31      2.53 o 
   6   6   6        6.39        7.06      1.46 o 
   7   6   6       45.37       39.77      2.18 o 
   8   6   6        2.10        1.46      0.84 o 
   9   6   6        1.36       -1.40      1.40 o 
  10   6   6       17.14       18.42      5.67 o 
  -6   7   6        1.67        1.55      1.63 o 
  -5   7   6        1.18        1.93      1.33 o 
  -4   7   6        2.61        1.78      0.93 o 
  -3   7   6        0.02       -0.34      1.03 o 
  -2   7   6       19.15       18.41      1.53 o 
  -1   7   6      115.51      117.02      3.81 o 
   0   7   6       15.15       18.25      2.03 o 
   1   7   6      254.66      264.09      7.67 o 
   2   7   6       95.29      100.72      4.60 o 
   3   7   6        0.00        2.21      2.17 o 
   4   7   6        0.72        0.79      2.34 o 
   5   7   6       59.46       57.66      2.78 o 
   6   7   6       18.34       17.47      2.60 o 
   7   7   6        6.09        3.50      2.22 o 
   8   7   6        2.85        2.78      1.35 o 
   9   7   6        0.27        1.81      3.11 o 
  10   7   6        0.33       -0.63      2.28 o 
  -5   8   6       17.47       15.36      1.69 o 
  -4   8   6        2.86        1.82      1.16 o 
  -3   8   6        0.06        1.79      1.68 o 
  -2   8   6        0.55        0.43      0.74 o 
  -1   8   6        6.95        5.82      1.42 o 
   0   8   6       15.43       15.68      1.89 o 
   1   8   6        3.72        3.91      0.93 o 
   2   8   6      434.24      431.19     16.01 o 
   3   8   6        6.29        4.97      1.18 o 
   4   8   6      277.87      295.45     11.39 o 
   5   8   6        1.84       -0.04      2.07 o 
   6   8   6       11.30        8.48      2.01 o 
   7   8   6        0.76        2.56      1.31 o 
   8   8   6        5.76        7.85      2.43 o 
  -5   9   6        0.01        0.27      1.92 o 
  -4   9   6        6.04        9.05      3.09 o 
  -3   9   6       14.67       15.76      2.39 o 
  -2   9   6        2.26        2.74      1.20 o 
  -1   9   6       62.40       49.91      3.93 o 
   0   9   6        8.03        8.95      0.84 o 
   1   9   6       28.09       30.32      3.08 o 
   2   9   6       20.21       19.86      2.67 o 
   3   9   6       33.64       26.05      3.03 o 
   4   9   6        0.20        4.66      4.35 o 
   5   9   6        0.12        2.29      1.05 o 
   6   9   6        5.51        5.51      1.82 o 
   7   9   6        0.04       -0.74      1.80 o 
   8   9   6        2.53        2.00      1.48 o 
  -4  10   6        0.61        2.44      1.27 o 
  -3  10   6        0.34        1.59      1.46 o 
  -2  10   6        0.02        2.92      1.31 o 
  -1  10   6        8.68        9.17      5.72 o 
   0  10   6        0.00        1.49      1.92 o 
   1  10   6        1.99       -0.61      1.45 o 
   2  10   6        3.59        6.08      1.91 o 
   3  10   6       17.07       19.60      3.05 o 
   4  10   6        0.47        0.90      2.13 o 
   5  10   6        1.44        2.12      1.60 o 
   6  10   6        0.00        0.20      2.68 o 
   7  10   6        4.93        7.03      3.32 o 
  -2  11   6        0.07        1.08      1.28 o 
  -1  11   6       13.71       11.43      2.30 o 
   0  11   6        1.61        2.13      1.29 o 
   1  11   6        1.39        0.59      1.46 o 
   2  11   6        0.81        0.69      1.66 o 
   3  11   6        1.87        2.58      2.22 o 
   4  11   6        0.74       -0.74      2.03 o 
   5  11   6        0.62       -1.38      1.49 o 
   6  11   6        0.89       -1.27      1.52 o 
   0  12   6        0.04        0.33      1.59 o 
   1  12   6        0.48        1.97      2.20 o 
   2  12   6        1.13        1.43      1.08 o 
   3  12   6        0.08        0.22      2.52 o 
   4  12   6        4.00        8.54      4.18 o 
   1  -7   7        0.58        3.00      2.80 o 
   2  -7   7        0.17        0.85      1.07 o 
   3  -7   7        0.13        4.99      1.83 o 
  -2  -6   7        2.80        1.82      1.24 o 
  -1  -6   7        3.62        1.81      0.98 o 
   0  -6   7        1.65        0.57      1.37 o 
   1  -6   7        1.06       -1.00      1.34 o 
   2  -6   7        2.31        3.05      1.57 o 
   3  -6   7        0.30        1.55      1.17 o 
   4  -6   7        2.21        0.86      2.27 o 
   5  -6   7        1.49        2.87      2.19 o 
   6  -6   7        4.24        2.82      1.66 o 
  -4  -5   7        2.38        5.07      2.67 o 
  -3  -5   7        0.83        4.33      2.03 o 
  -2  -5   7        3.87        0.95      2.37 o 
  -1  -5   7        1.58        1.88      1.69 o 
   0  -5   7        0.11       -0.15      1.18 o 
   1  -5   7        6.53        7.88      1.96 o 
   2  -5   7       24.30       25.92      4.17 o 
   3  -5   7        0.37       -0.18      0.80 o 
   4  -5   7        3.43        2.47      1.18 o 
   5  -5   7        0.01        0.42      1.24 o 
   6  -5   7        7.21        6.84      1.56 o 
   7  -5   7        9.52       13.55     10.12 o 
  -4  -4   7        1.50        2.68      1.71 o 
  -3  -4   7        2.75        2.64      1.86 o 
  -2  -4   7        3.76        4.85      2.19 o 
  -1  -4   7       14.34       18.56      5.69 o 
   0  -4   7        3.08        5.20      1.92 o 
   1  -4   7       31.29       36.19      5.48 o 
   2  -4   7        1.85        2.67      1.45 o 
   3  -4   7        8.69        6.55      1.32 o 
   4  -4   7        0.05        1.62      0.88 o 
   5  -4   7        8.20        9.08      1.90 o 
   6  -4   7        8.40        9.10      2.18 o 
   7  -4   7       31.29       32.85      6.54 o 
   8  -4   7        1.83        0.81      1.63 o 
  -5  -3   7       23.77       25.29      2.97 o 
  -4  -3   7       12.70        9.48      1.86 o 
  -3  -3   7        0.81        3.40      1.60 o 
  -2  -3   7       16.37       21.72      2.71 o 
  -1  -3   7       97.15      109.72      4.13 o 
   0  -3   7        2.48        2.79      2.04 o 
   1  -3   7       65.88       80.81      6.16 o 
   2  -3   7       63.92       50.85      7.03 o 
   3  -3   7        0.31       -0.01      0.83 o 
   4  -3   7        4.31        5.77      1.26 o 
   5  -3   7       60.55       71.97      5.57 o 
   6  -3   7       37.54       44.36      4.06 o 
   7  -3   7       25.48       28.33      3.94 o 
   8  -3   7        2.30       -0.39      1.44 o 
   9  -3   7        0.00       -1.39      1.57 o 
  -6  -2   7        0.04        1.21      1.86 o 
  -5  -2   7        0.01        0.63      1.91 o 
  -4  -2   7        4.34        5.82      2.40 o 
  -3  -2   7        0.85        4.00      2.04 o 
  -2  -2   7        7.71        9.94      3.05 o 
  -1  -2   7       10.44        9.75      1.97 o 
   0  -2   7       18.94       16.80      2.51 o 
   1  -2   7        8.17        9.05      1.82 o 
   2  -2   7       59.49       58.95      2.61 o 
   3  -2   7      189.92      196.05      8.28 o 
   4  -2   7        6.15       11.34      1.15 o 
   5  -2   7       54.24       46.45      3.09 o 
   6  -2   7        5.68        5.06      1.75 o 
   7  -2   7       70.60       82.23      8.47 o 
   8  -2   7        0.78        2.39      2.60 o 
   9  -2   7        2.67        2.77      1.70 o 
  -6  -1   7        1.41        0.26      2.58 o 
  -5  -1   7       36.34       37.52      3.46 o 
  -4  -1   7       27.28       32.39      7.23 o 
  -3  -1   7        6.16        7.99      1.81 o 
  -2  -1   7        0.00        0.79      1.56 o 
  -1  -1   7        6.35        6.63      1.67 o 
   0  -1   7       21.03       22.40      2.44 o 
   1  -1   7        0.23        2.84      1.07 o 
   2  -1   7       46.45       40.86      2.35 o 
   3  -1   7       50.52       51.44      4.02 o 
   4  -1   7        6.26        8.87      2.27 o 
   5  -1   7       45.30       47.00      3.57 o 
   6  -1   7      264.23      276.41     77.44 o 
   7  -1   7       17.38       18.94      2.87 o 
   8  -1   7       69.57       66.39     14.52 o 
   9  -1   7        7.06        6.38      2.02 o 
  10  -1   7        0.22        1.33      1.40 o 
  -6   0   7        0.25        5.15      2.68 o 
  -5   0   7       18.91       19.81      3.35 o 
  -4   0   7        0.00        0.14      1.63 o 
  -3   0   7        5.66        4.04      1.71 o 
  -2   0   7        4.11        5.39      1.88 o 
  -1   0   7       51.95       59.27      3.49 o 
   0   0   7        6.46        8.84      1.83 o 
   1   0   7        0.02        0.53      2.02 o 
   2   0   7       31.20       32.48      2.62 o 
   3   0   7        1.77        1.82      1.50 o 
   4   0   7      248.18      263.75      3.99 o 
   5   0   7      157.59      137.36      5.01 o 
   6   0   7      123.06      110.04      3.10 o 
   7   0   7        2.01        2.54      1.46 o 
   8   0   7       35.97       33.50      4.00 o 
   9   0   7        0.22       -0.16      1.35 o 
  10   0   7        0.38        3.07      1.91 o 
  -7   1   7        0.50        1.41      1.68 o 
  -6   1   7        9.25        7.50      2.29 o 
  -5   1   7        0.10       -0.68      2.25 o 
  -4   1   7       54.84       68.08      5.07 o 
  -3   1   7       20.33       20.02      2.94 o 
  -2   1   7        0.07       -0.30      2.48 o 
  -1   1   7       58.16       58.80      3.82 o 
   0   1   7       58.64       68.38      5.39 o 
   1   1   7        2.45        3.79      1.11 o 
   2   1   7       79.08       87.82      2.67 o 
   3   1   7       20.87       23.74      2.39 o 
   4   1   7       17.46       17.56      3.03 o 
   5   1   7      360.00      351.16      9.47 o 
   6   1   7        6.79        9.11      1.09 o 
   7   1   7      176.32      182.69      4.95 o 
   8   1   7        5.88        4.64      1.37 o 
   9   1   7        0.20        3.38      1.89 o 
  10   1   7        2.59        3.10      1.85 o 
  -7   2   7        0.66       -1.49      2.20 o 
  -6   2   7        0.60        4.07      2.01 o 
  -5   2   7       29.87       30.57      4.51 o 
  -4   2   7        5.46        3.29      1.99 o 
  -3   2   7       12.30       12.52      2.24 o 
  -2   2   7       17.29       14.40      2.35 o 
  -1   2   7       58.61       59.34      7.11 o 
   0   2   7       26.49       25.20      2.58 o 
   1   2   7        1.41        2.74      1.42 o 
   2   2   7       80.82       83.64      2.63 o 
   3   2   7        3.96        3.77      1.32 o 
   4   2   7       35.34       38.79      2.27 o 
   5   2   7        4.00        5.34      1.27 o 
   6   2   7        9.70       10.70      1.28 o 
   7   2   7        0.86        0.50      1.06 o 
   8   2   7       52.91       58.27      4.28 o 
   9   2   7       12.25        9.40      3.79 o 
  10   2   7        1.44        1.58      1.94 o 
  -7   3   7        0.64       -0.59      2.10 o 
  -6   3   7        0.06       -0.17      1.38 o 
  -5   3   7        0.07        3.05      1.79 o 
  -4   3   7        4.38        1.07      4.13 o 
  -3   3   7        0.28       -0.39      1.36 o 
  -2   3   7       30.22       31.42      2.59 o 
  -1   3   7        1.06        5.51      1.60 o 
   0   3   7        1.61        1.61      0.56 o 
   1   3   7       53.41       51.05      1.67 o 
   2   3   7       14.65       13.39      1.25 o 
   3   3   7       52.91       57.72      2.32 o 
   4   3   7        5.38        4.11      1.71 o 
   5   3   7        0.78        0.18      0.56 o 
   6   3   7      119.75      120.85      4.87 o 
   7   3   7       68.89       59.01      4.15 o 
   8   3   7        5.37        4.59      1.52 o 
   9   3   7       25.24       24.02      3.93 o 
  10   3   7        0.12        0.50      1.65 o 
  -7   4   7        0.17        4.23      2.82 o 
  -6   4   7        0.03        0.36      1.54 o 
  -5   4   7        3.22        3.86      1.71 o 
  -4   4   7        5.59        5.61      1.48 o 
  -3   4   7        0.98        0.59      1.32 o 
  -2   4   7        5.07        4.35      0.98 o 
  -1   4   7       73.83       69.93      2.37 o 
   0   4   7       10.10        8.36      4.02 o 
   1   4   7        5.13        6.67      0.86 o 
   2   4   7       41.15       41.13      2.12 o 
   3   4   7      733.16      812.95      9.74 o 
   4   4   7        5.55        7.02      1.07 o 
   5   4   7      252.59      278.46      4.63 o 
   6   4   7       44.01       47.22      2.66 o 
   7   4   7       98.44       97.33      7.67 o 
   8   4   7       57.88       62.86      4.12 o 
   9   4   7       35.94       34.72      5.34 o 
  10   4   7       11.15       11.19      1.47 o 
  -6   5   7        0.08       -0.14      1.45 o 
  -5   5   7        2.51        0.44      1.31 o 
  -4   5   7        5.82        4.05      1.23 o 
  -3   5   7       46.44       52.42      2.34 o 
  -2   5   7        4.64        3.03      0.83 o 
  -1   5   7       30.23       28.95      1.55 o 
   0   5   7        5.94        5.22      1.33 o 
   1   5   7       12.81       12.79      1.42 o 
   2   5   7        4.55        7.12      1.06 o 
   3   5   7       10.75        9.84      1.11 o 
   4   5   7       20.85       22.09      2.66 o 
   5   5   7       93.45       92.97      3.78 o 
   6   5   7       16.08       16.74      1.99 o 
   7   5   7        1.11        2.30      0.69 o 
   8   5   7       35.29       31.21      3.64 o 
   9   5   7        0.43        0.20      1.42 o 
  10   5   7        3.09        3.44      1.71 o 
  -6   6   7        2.46        1.33      1.41 o 
  -5   6   7        5.40        6.78      1.52 o 
  -4   6   7        4.15        2.85      0.93 o 
  -3   6   7        2.00        2.94      1.04 o 
  -2   6   7       28.39       27.54      3.93 o 
  -1   6   7       17.73       11.97      1.18 o 
   0   6   7       65.57       63.42      4.15 o 
   1   6   7       32.11       28.63      2.69 o 
   2   6   7       36.84       37.99      2.65 o 
   3   6   7        1.73        1.66      1.22 o 
   4   6   7        1.45        2.92      0.71 o 
   5   6   7       15.85       13.83      1.31 o 
   6   6   7       69.49       58.45      2.55 o 
   7   6   7        0.00        1.25      1.07 o 
   8   6   7        1.09        3.29      1.22 o 
   9   6   7        3.23        4.58      1.91 o 
  10   6   7       11.24        9.30      1.79 o 
  -5   7   7        0.14        1.36      1.81 o 
  -4   7   7        0.38        1.01      1.03 o 
  -3   7   7       11.91       13.30      1.87 o 
  -2   7   7       22.41       21.92      1.60 o 
  -1   7   7       32.12       39.92      2.03 o 
   0   7   7       18.68       20.84      1.80 o 
   1   7   7       88.22       83.26      6.56 o 
   2   7   7        0.19        1.46      0.55 o 
   3   7   7      357.20      372.60      9.46 o 
   4   7   7        0.89        0.94      1.30 o 
   5   7   7        5.54        4.72      0.92 o 
   6   7   7        1.78        2.54      1.96 o 
   7   7   7       12.27       12.75      3.68 o 
   8   7   7       19.16       15.83      2.70 o 
   9   7   7        0.42       -1.74      2.48 o 
  -5   8   7        1.28        1.86      1.90 o 
  -4   8   7        7.04        8.39      1.51 o 
  -3   8   7        3.23        2.81      1.29 o 
  -2   8   7       37.01       34.56      2.92 o 
  -1   8   7       32.52       31.56      1.88 o 
   0   8   7      131.23      136.62      4.99 o 
   1   8   7        3.30        3.63      1.47 o 
   2   8   7       21.80       21.80      2.45 o 
   3   8   7       14.95       15.96      2.30 o 
   4   8   7       12.29       10.77      2.46 o 
   5   8   7        1.06        3.07      2.17 o 
   6   8   7        1.26        2.25      1.39 o 
   7   8   7        1.65       -0.43      1.16 o 
   8   8   7        6.01        4.11      2.24 o 
  -4   9   7        0.09        2.05      1.17 o 
  -3   9   7        5.50        2.97      1.51 o 
  -2   9   7        5.89        4.98      2.73 o 
  -1   9   7        0.45        1.98      1.34 o 
   0   9   7       11.26        9.40      3.86 o 
   1   9   7        0.27        1.64      3.27 o 
   2   9   7       30.76       29.68      3.07 o 
   3   9   7        3.19        5.14      3.12 o 
   4   9   7        0.24        1.63      0.95 o 
   5   9   7        8.16        7.32      1.76 o 
   6   9   7        2.44        1.59      1.27 o 
   7   9   7        4.01        4.39      2.27 o 
   8   9   7        2.42        1.89      1.23 o 
  -3  10   7        0.41       -0.40      1.07 o 
  -2  10   7        1.09        2.65      1.54 o 
  -1  10   7       11.26        6.29      1.72 o 
   0  10   7        0.12        0.50      1.20 o 
   1  10   7        3.20        2.50      1.75 o 
   2  10   7        1.18        3.98      1.10 o 
   3  10   7       18.26       14.97      3.30 o 
   4  10   7        7.56        5.37      1.81 o 
   5  10   7        0.95       -0.13      1.48 o 
   6  10   7        0.79        2.40      3.47 o 
   7  10   7        0.52        1.89      1.77 o 
  -2  11   7        0.95        2.71      1.46 o 
  -1  11   7        0.01        3.73      1.50 o 
   0  11   7        1.62        0.96      2.61 o 
   1  11   7        0.07        0.58      1.23 o 
   2  11   7        0.00        1.84      1.16 o 
   3  11   7        0.83        3.44      1.86 o 
   4  11   7        0.21        2.09      1.53 o 
   5  11   7        0.28        4.94      2.16 o 
   6  11   7        0.43        3.88      1.66 o 
   1  12   7        0.54        1.52      1.54 o 
   2  12   7        8.90        5.27      2.81 o 
   3  12   7        1.36        3.10      1.66 o 
   1  -6   8        0.38        0.26      1.41 o 
   2  -6   8        0.03       -0.50      2.89 o 
   3  -6   8        0.11        0.53      1.10 o 
  -2  -5   8        2.25        4.50      1.98 o 
  -1  -5   8        1.36       -0.58      1.62 o 
   0  -5   8        8.35        8.50      2.22 o 
   1  -5   8        0.22        0.48      1.50 o 
   2  -5   8        1.20        1.02      1.12 o 
   3  -5   8        1.08        6.23      1.94 o 
   4  -5   8        3.17        2.77      1.73 o 
   5  -5   8        0.19        1.98      2.12 o 
   6  -5   8        4.81       10.16      4.80 o 
  -3  -4   8        1.20        3.97      2.08 o 
  -2  -4   8        8.77        7.52      2.20 o 
  -1  -4   8        1.43        1.26      1.70 o 
   0  -4   8        6.64       12.23      5.50 o 
   1  -4   8        2.18       -0.03      0.75 o 
   2  -4   8        8.54        8.11      2.51 o 
   3  -4   8       24.56       24.29      3.62 o 
   4  -4   8        1.75        3.24      1.42 o 
   5  -4   8        1.77        2.38      1.29 o 
   6  -4   8        0.64        0.35      1.47 o 
   7  -4   8       21.01       18.83      5.60 o 
  -4  -3   8        0.01        3.74      2.12 o 
  -3  -3   8       11.45       20.28      3.26 o 
  -2  -3   8        0.22        0.77      1.56 o 
  -1  -3   8        7.63        8.43      2.85 o 
   0  -3   8        8.05       10.62      3.41 o 
   1  -3   8        1.27        2.69      0.90 o 
   2  -3   8        4.04        2.35      1.87 o 
   3  -3   8       24.54       22.59      3.01 o 
   4  -3   8        9.25        7.92      2.07 o 
   5  -3   8       12.16       13.78      1.91 o 
   6  -3   8       36.29       41.06      3.27 o 
   7  -3   8        4.22        4.98      2.23 o 
   8  -3   8        0.53        0.70      1.39 o 
  -5  -2   8        8.23        2.50      4.82 o 
  -4  -2   8        0.81        3.19      2.03 o 
  -3  -2   8       14.22       16.22      3.86 o 
  -2  -2   8        2.62        1.30      1.85 o 
  -1  -2   8       28.96       26.78      2.69 o 
   0  -2   8       26.62       30.66      3.04 o 
   1  -2   8       27.61       31.29      5.14 o 
   2  -2   8        2.38        2.69      1.22 o 
   3  -2   8       11.47       15.48      2.38 o 
   4  -2   8        0.15        1.66      0.86 o 
   5  -2   8        0.19        2.71      1.84 o 
   6  -2   8        5.24        7.22      1.93 o 
   7  -2   8       12.40       10.04      2.75 o 
   8  -2   8        6.91        8.01      2.08 o 
   9  -2   8        0.15        1.70      1.75 o 
  -5  -1   8        1.03        1.72      1.89 o 
  -4  -1   8        2.75        1.74      2.20 o 
  -3  -1   8        0.16        0.44      1.64 o 
  -2  -1   8        5.58        8.00      2.63 o 
  -1  -1   8        4.35        4.04      1.75 o 
   0  -1   8        0.83       -0.10      1.40 o 
   1  -1   8       50.25       48.39      3.73 o 
   2  -1   8        4.60        4.33      1.16 o 
   3  -1   8      122.04      124.35      6.31 o 
   4  -1   8       61.01       51.43      8.03 o 
   5  -1   8        0.25        0.56      0.57 o 
   6  -1   8       12.11       11.18      1.69 o 
   7  -1   8        2.11        1.82      1.14 o 
   8  -1   8        1.42        3.38      2.85 o 
   9  -1   8        5.90        4.88      2.03 o 
  -5   0   8       19.73       22.67      3.07 o 
  -4   0   8       11.01       12.59      4.62 o 
  -3   0   8        0.03        0.07      1.55 o 
  -2   0   8        0.19       -0.28      1.51 o 
  -1   0   8        1.94        1.78      1.56 o 
   0   0   8        0.30        3.85      1.77 o 
   1   0   8        1.98        3.09      1.65 o 
   2   0   8       94.07      100.57      6.09 o 
   3   0   8       28.20       19.17      2.32 o 
   4   0   8      189.17      184.45      7.64 o 
   5   0   8       19.97       18.80      1.72 o 
   6   0   8      169.33      156.12      9.18 o 
   7   0   8        3.16        1.27      1.25 o 
   8   0   8        0.21        1.75      1.07 o 
   9   0   8        6.63        6.96      3.47 o 
  10   0   8        0.00       -1.62      1.62 o 
  -6   1   8        0.48        1.35      1.76 o 
  -5   1   8        0.13        1.70      1.77 o 
  -4   1   8        0.01        5.95      3.11 o 
  -3   1   8       11.00       12.61      2.50 o 
  -2   1   8       11.44       11.26      3.39 o 
  -1   1   8       10.12        8.97      2.85 o 
   0   1   8       39.90       44.24      2.87 o 
   1   1   8        0.04        0.06      1.46 o 
   2   1   8        3.28        2.96      1.48 o 
   3   1   8      432.01      459.52     11.98 o 
   4   1   8       37.43       37.42      2.87 o 
   5   1   8      113.22      114.25      4.65 o 
   6   1   8       30.42       26.01      1.84 o 
   7   1   8        7.81        6.12      1.62 o 
   8   1   8       11.79        7.37      1.91 o 
   9   1   8        2.05        2.98      1.41 o 
  10   1   8        0.88        0.96      1.20 o 
  -6   2   8        0.92        0.55      2.66 o 
  -5   2   8        1.87        2.27      2.14 o 
  -4   2   8        6.10        4.32      1.87 o 
  -3   2   8       32.57       36.14      4.10 o 
  -2   2   8        1.28        2.04      1.65 o 
  -1   2   8        0.53        1.08      2.15 o 
   0   2   8       12.14       11.37      2.85 o 
   1   2   8        5.24        5.41      1.39 o 
   2   2   8        8.62       11.22      1.52 o 
   3   2   8       82.73       82.19      2.82 o 
   4   2   8       27.60       23.67      2.12 o 
   5   2   8        0.69        1.65      0.84 o 
   6   2   8      116.96      112.22      2.73 o 
   7   2   8       43.93       44.56      3.57 o 
   8   2   8        1.59        2.16      0.90 o 
   9   2   8        2.40        4.28      2.83 o 
  10   2   8        4.00        3.14      1.72 o 
  -6   3   8        1.57        0.63      1.52 o 
  -5   3   8        1.85        0.73      1.48 o 
  -4   3   8        1.13        0.98      1.54 o 
  -3   3   8        0.11        0.11      1.44 o 
  -2   3   8        8.00       10.13      2.26 o 
  -1   3   8        0.97        4.57      1.79 o 
   0   3   8       14.96       14.23      2.28 o 
   1   3   8        3.37        2.89      1.41 o 
   2   3   8      114.43      107.02      2.38 o 
   3   3   8       68.64       65.39      2.25 o 
   4   3   8       23.83       25.28      2.64 o 
   5   3   8       40.34       36.68      2.58 o 
   6   3   8       87.93       82.40      5.21 o 
   7   3   8        3.94        4.91      0.99 o 
   8   3   8        8.09        3.71      1.44 o 
   9   3   8       20.79       26.64      3.32 o 
  10   3   8        0.55        1.13      1.54 o 
  -6   4   8        0.15       -0.20      2.03 o 
  -5   4   8        0.38        1.40      2.65 o 
  -4   4   8        3.47        4.95      1.72 o 
  -3   4   8        4.69        6.04      1.78 o 
  -2   4   8        0.60       -1.22      2.62 o 
  -1   4   8        2.17        0.78      1.37 o 
   0   4   8        0.68       -0.12      1.24 o 
   1   4   8       89.83       94.04      3.16 o 
   2   4   8       81.51       77.80      5.36 o 
   3   4   8       89.33       91.69      3.52 o 
   4   4   8       22.19       24.54      2.01 o 
   5   4   8       94.11       85.01      4.49 o 
   6   4   8      127.79      123.25      2.91 o 
   7   4   8       44.16       39.16      1.99 o 
   8   4   8        1.87        4.93      1.82 o 
   9   4   8       10.80        9.30      1.87 o 
  10   4   8        4.43        4.76      1.67 o 
  -5   5   8       15.12       16.16      2.33 o 
  -4   5   8        0.01        2.27      1.53 o 
  -3   5   8       16.13       20.17      2.59 o 
  -2   5   8        0.42        2.19      1.41 o 
  -1   5   8        2.45        3.45      1.19 o 
   0   5   8       40.52       33.97      1.80 o 
   1   5   8      207.02      214.13      9.39 o 
   2   5   8        1.11        1.35      1.12 o 
   3   5   8      463.40      501.73     18.32 o 
   4   5   8      129.87      140.06      4.41 o 
   5   5   8       95.25       91.53      3.81 o 
   6   5   8       78.14       75.86      2.30 o 
   7   5   8       54.26       57.84      5.99 o 
   8   5   8        0.38        0.72      0.77 o 
   9   5   8        7.16        3.90      1.43 o 
  10   5   8        1.84        4.68      1.82 o 
  -5   6   8        5.99        7.93      1.58 o 
  -4   6   8        0.03        0.69      1.73 o 
  -3   6   8        0.13        0.72      1.24 o 
  -2   6   8        1.20        1.83      0.93 o 
  -1   6   8       38.15       32.61      1.57 o 
   0   6   8        0.01        0.44      0.73 o 
   1   6   8        5.49        7.06      0.89 o 
   2   6   8      150.83      156.00      4.59 o 
   3   6   8      120.58      124.51      4.01 o 
   4   6   8       81.78       83.51      4.59 o 
   5   6   8        1.33        2.03      0.88 o 
   6   6   8       15.25       15.12      1.20 o 
   7   6   8       38.62       36.81      3.77 o 
   8   6   8        9.90       11.42      2.17 o 
   9   6   8        7.65        9.02      2.98 o 
  10   6   8        0.83        0.87      1.77 o 
  -5   7   8        9.54        8.47      2.67 o 
  -4   7   8        5.64        5.59      2.83 o 
  -3   7   8       23.17       19.70      3.44 o 
  -2   7   8       21.46       19.42      1.80 o 
  -1   7   8       51.43       45.23      2.19 o 
   0   7   8       10.69       10.90      1.48 o 
   1   7   8       21.36       17.98      1.95 o 
   2   7   8       34.86       33.83      2.39 o 
   3   7   8       24.67       21.13      2.01 o 
   4   7   8       15.62       15.99      1.72 o 
   5   7   8        1.20        1.25      0.77 o 
   6   7   8       12.07       12.06      2.00 o 
   7   7   8        2.85        2.46      2.17 o 
   8   7   8        6.55        6.41      2.93 o 
   9   7   8        1.85        6.29      3.09 o 
  -4   8   8        1.74        0.60      1.83 o 
  -3   8   8        4.50        3.23      1.10 o 
  -2   8   8       10.27        9.62      1.42 o 
  -1   8   8        0.02       -0.47      1.15 o 
   0   8   8       28.45       34.83      3.75 o 
   1   8   8        5.81        3.29      2.04 o 
   2   8   8        0.05        0.64      1.05 o 
   3   8   8       14.85       13.95      1.84 o 
   4   8   8       26.96       27.29      3.00 o 
   5   8   8        8.43        4.98      2.39 o 
   6   8   8        1.05        3.08      1.70 o 
   7   8   8        1.14        3.02      1.34 o 
   8   8   8        3.29        4.11      2.01 o 
  -3   9   8        0.01        1.62      1.19 o 
  -2   9   8       19.11       13.46      2.96 o 
  -1   9   8        0.66        0.08      1.51 o 
   0   9   8       16.10       18.04      2.95 o 
   1   9   8        0.52        4.06      1.50 o 
   2   9   8       19.86       17.80      2.53 o 
   3   9   8        0.09        0.34      1.13 o 
   4   9   8        2.90        2.28      1.41 o 
   5   9   8        6.75        8.72      1.88 o 
   6   9   8        7.47        7.13      2.22 o 
   7   9   8       30.66       32.44      4.84 o 
   8   9   8        6.28        6.86      2.12 o 
  -2  10   8        1.66        3.03      1.11 o 
  -1  10   8        0.00        0.84      1.92 o 
   0  10   8        0.25       -0.04      1.25 o 
   1  10   8        2.01        2.97      1.26 o 
   2  10   8        7.94       11.20      3.07 o 
   3  10   8        2.51        4.97      1.46 o 
   4  10   8        0.44       -0.82      1.33 o 
   5  10   8        5.29        5.23      1.54 o 
   6  10   8        0.33        1.53      1.55 o 
   7  10   8        0.49       -0.79      1.39 o 
  -1  11   8        0.41        1.66      1.40 o 
   0  11   8        0.00       -0.36      2.94 o 
   1  11   8        0.01        2.61      1.60 o 
   2  11   8        0.34        0.57      2.64 o 
   3  11   8        4.28        3.23      1.80 o 
   4  11   8        0.14        0.92      1.19 o 
   5  11   8        1.05        1.17      2.39 o 
   2  -5   9        7.83        5.43      2.32 o 
   3  -5   9        3.49        5.03      2.08 o 
  -1  -4   9        3.09        0.90      1.10 o 
   0  -4   9        2.90        3.71      1.47 o 
   1  -4   9        0.96        2.39      1.68 o 
   2  -4   9        0.61        3.74      2.20 o 
   3  -4   9        0.64        0.60      1.32 o 
   4  -4   9        0.57        2.16      0.97 o 
   5  -4   9        0.33        0.69      1.18 o 
   6  -4   9        2.11        3.99      2.79 o 
  -2  -3   9       13.11        9.65      2.16 o 
  -1  -3   9        1.86        3.59      2.06 o 
   0  -3   9        2.07        0.19      3.72 o 
   1  -3   9       15.44       17.37      2.89 o 
   2  -3   9        0.35        3.42      1.54 o 
   3  -3   9       34.09       37.14      4.11 o 
   4  -3   9        0.50        0.61      1.40 o 
   5  -3   9        2.17        2.06      0.95 o 
   6  -3   9        3.76        9.46      3.42 o 
   7  -3   9       31.11       41.13     15.26 o 
  -3  -2   9        0.25        1.47      1.89 o 
  -2  -2   9        1.45        3.39      1.84 o 
  -1  -2   9       16.58       20.52      3.20 o 
   0  -2   9        8.89        4.92      3.70 o 
   1  -2   9       16.87       17.05      2.50 o 
   2  -2   9       15.02       15.58      2.48 o 
   3  -2   9        0.19        4.61      1.66 o 
   4  -2   9        0.96        1.15      1.70 o 
   5  -2   9        1.20        3.36      1.40 o 
   6  -2   9        3.09        1.17      1.83 o 
   7  -2   9        0.03       -0.38      1.35 o 
   8  -2   9        0.75        3.10      1.42 o 
  -4  -1   9        0.24        1.91      4.55 o 
  -3  -1   9        0.03        5.71      3.07 o 
  -2  -1   9        0.58       -0.68      1.99 o 
  -1  -1   9        3.17        3.91      2.23 o 
   0  -1   9        1.06        1.69      1.65 o 
   1  -1   9       24.42       23.44      2.67 o 
   2  -1   9        3.07        2.10      2.88 o 
   3  -1   9        3.22        2.42      1.75 o 
   4  -1   9       26.03       31.61      2.62 o 
   5  -1   9       11.32       10.26      2.89 o 
   6  -1   9        0.00        0.81      1.07 o 
   7  -1   9       17.12       13.11      2.92 o 
   8  -1   9        5.04        2.46      1.46 o 
   9  -1   9        0.17        1.78      1.51 o 
  -4   0   9        0.98       -0.85      1.59 o 
  -3   0   9        0.62        0.16      2.19 o 
  -2   0   9        3.84        1.55      1.70 o 
  -1   0   9        3.19        0.65      1.55 o 
   0   0   9       41.86       41.72      4.03 o 
   1   0   9        3.02        2.56      1.59 o 
   2   0   9      165.36      163.96      6.63 o 
   3   0   9        0.57        2.56      2.87 o 
   4   0   9       85.39       90.79      4.84 o 
   5   0   9       14.35        8.59      1.69 o 
   6   0   9       11.23        7.71      1.73 o 
   7   0   9        8.10        7.60      3.21 o 
   8   0   9        0.15       -0.73      1.22 o 
   9   0   9        0.01       -0.98      2.49 o 
  -5   1   9        5.86        6.26      2.62 o 
  -4   1   9       10.08       13.32      4.35 o 
  -3   1   9        0.02       -2.12      2.12 o 
  -2   1   9        1.78        2.74      2.35 o 
  -1   1   9        4.24        2.74      1.82 o 
   0   1   9       10.80       15.74      3.65 o 
   1   1   9      102.82      119.14      8.70 o 
   2   1   9      138.23      154.50      5.28 o 
   3   1   9       16.13       14.65      3.00 o 
   4   1   9       25.11       20.79      2.14 o 
   5   1   9        0.06        0.92      0.63 o 
   6   1   9       30.72       31.03      2.77 o 
   7   1   9        0.48        1.06      1.92 o 
   8   1   9        0.82        2.66      1.27 o 
   9   1   9        0.34        0.79      1.48 o 
  -5   2   9        4.49        4.46      2.15 o 
  -4   2   9        0.82        2.56      2.04 o 
  -3   2   9        0.64        1.14      1.53 o 
  -2   2   9        4.77        4.71      1.85 o 
  -1   2   9        3.83        6.67      3.54 o 
   0   2   9        1.96        2.73      1.81 o 
   1   2   9       16.64       14.30      2.42 o 
   2   2   9      100.63      116.17     11.06 o 
   3   2   9        3.92        4.31      0.86 o 
   4   2   9       57.59       55.38      2.95 o 
   5   2   9       26.39       24.94      2.54 o 
   6   2   9        5.69        3.91      1.13 o 
   7   2   9        4.09        5.17      1.51 o 
   8   2   9        3.28        2.64      1.50 o 
   9   2   9        0.07        1.22      1.17 o 
  10   2   9       33.84       34.68     10.91 o 
  -5   3   9        0.02       -0.26      1.86 o 
  -4   3   9        0.83        6.11      2.12 o 
  -3   3   9        1.78        1.23      1.81 o 
  -2   3   9        5.08        4.27      1.83 o 
  -1   3   9        3.21        2.91      1.52 o 
   0   3   9        2.01        3.15      1.47 o 
   1   3   9        1.39        1.55      1.36 o 
   2   3   9        0.39       -0.51      0.81 o 
   3   3   9       10.45        9.81      1.82 o 
   4   3   9       46.32       45.30      2.08 o 
   5   3   9       27.22       23.66      2.62 o 
   6   3   9        6.30        5.25      1.44 o 
   7   3   9        7.19        6.95      1.69 o 
   8   3   9        0.29        0.91      1.24 o 
   9   3   9        0.32        3.28      1.56 o 
  10   3   9        0.73        4.08      2.40 o 
  -5   4   9        0.94       -0.79      1.59 o 
  -4   4   9        3.90        4.76      1.81 o 
  -3   4   9        0.79        2.48      1.69 o 
  -2   4   9        7.24        5.54      4.35 o 
  -1   4   9       40.76       35.84      2.35 o 
   0   4   9        3.70        2.41      2.76 o 
   1   4   9        4.98        1.80      1.36 o 
   2   4   9      201.00      219.16      4.44 o 
   3   4   9      265.79      261.86      3.66 o 
   4   4   9       24.52       25.75      2.37 o 
   5   4   9       27.70       22.37      1.65 o 
   6   4   9       54.49       53.40      3.09 o 
   7   4   9        1.62        1.08      0.60 o 
   8   4   9        0.35        0.46      1.32 o 
   9   4   9        2.14        4.02      2.77 o 
  10   4   9        2.10        3.40      1.69 o 
  -5   5   9        0.01        2.18      1.71 o 
  -4   5   9        0.43        0.07      2.44 o 
  -3   5   9        2.48        3.53      1.73 o 
  -2   5   9        0.21        1.09      1.83 o 
  -1   5   9       75.61       85.46      3.66 o 
   0   5   9       10.10        6.24      2.30 o 
   1   5   9       36.78       36.21      2.85 o 
   2   5   9        3.52        2.43      0.81 o 
   3   5   9      142.21      143.91      3.98 o 
   4   5   9       22.72       17.75      1.49 o 
   5   5   9       38.53       41.87      2.31 o 
   6   5   9        3.82        2.70      2.25 o 
   7   5   9       15.06       15.00      1.76 o 
   8   5   9        3.77        0.74      1.70 o 
   9   5   9        0.06        0.41      1.63 o 
  10   5   9        1.21        1.74      1.45 o 
  -4   6   9        0.28        1.21      1.68 o 
  -3   6   9        0.71       -0.68      1.35 o 
  -2   6   9        2.85        2.65      1.50 o 
  -1   6   9        0.57       -1.19      1.19 o 
   0   6   9       11.18       11.35      1.09 o 
   1   6   9        0.12        1.01      1.00 o 
   2   6   9       31.54       29.03      2.13 o 
   3   6   9       28.52       25.06      2.19 o 
   4   6   9       12.79        9.55      1.20 o 
   5   6   9        3.31        2.89      0.85 o 
   6   6   9        7.01        6.08      1.74 o 
   7   6   9        1.93        4.27      1.01 o 
   8   6   9        0.18        3.83      1.72 o 
   9   6   9        1.21        2.49      1.44 o 
  -4   7   9        0.21        0.79      2.78 o 
  -3   7   9        9.05       14.02      2.18 o 
  -2   7   9        0.02        1.64      1.90 o 
  -1   7   9        9.72       11.66      2.09 o 
   0   7   9        1.73        2.01      0.80 o 
   1   7   9        3.31        2.94      1.25 o 
   2   7   9        5.59        4.47      1.14 o 
   3   7   9        3.06        2.09      0.90 o 
   4   7   9       28.62       32.20      4.06 o 
   5   7   9       11.66       13.01      1.99 o 
   6   7   9        5.50        6.34      1.45 o 
   7   7   9        8.97        4.36      2.82 o 
   8   7   9       10.53       12.64      3.65 o 
   9   7   9       14.91       18.08      7.32 o 
  -3   8   9        3.51       -0.36      1.94 o 
  -2   8   9        3.02        5.97      2.94 o 
  -1   8   9       11.48       10.70      2.28 o 
   0   8   9        3.15        2.05      1.13 o 
   1   8   9        0.51        0.90      1.87 o 
   2   8   9        4.57        6.44      2.55 o 
   3   8   9        9.60        8.45      2.37 o 
   4   8   9        0.36        0.75      1.25 o 
   5   8   9        2.56        3.49      1.23 o 
   6   8   9       24.93       31.96      5.72 o 
   7   8   9        0.87        1.19      1.88 o 
   8   8   9       15.28       16.82      3.43 o 
  -2   9   9        0.99        2.19      2.26 o 
  -1   9   9        0.24        2.10      1.20 o 
   0   9   9        4.38        5.30      2.09 o 
   1   9   9        0.50        0.49      2.55 o 
   2   9   9        0.76        1.22      0.95 o 
   3   9   9        0.41        0.45      1.54 o 
   4   9   9       16.06       16.94      7.19 o 
   5   9   9       13.86       17.74      5.07 o 
   6   9   9        1.58        1.09      1.56 o 
   7   9   9        1.40        1.07      1.24 o 
   8   9   9        0.28        0.84      2.25 o 
  -1  10   9        0.65        2.37      1.28 o 
   0  10   9        0.77        2.39      1.39 o 
   1  10   9        9.08       10.92      4.51 o 
   2  10   9        1.74        2.87      1.72 o 
   3  10   9       19.62       22.09      3.79 o 
   4  10   9        0.22        3.49      2.13 o 
   5  10   9        8.81        9.97      4.16 o 
   6  10   9        0.76        2.54      1.31 o 
   1  11   9        0.21        0.23      1.66 o 
   2  11   9        6.02        4.78      3.56 o 
   3  11   9        0.62        1.08      1.47 o 
   4  11   9        0.78        1.34      1.42 o 
   5  11   9        4.30        5.72      3.11 o 
   0  -3  10        0.00        0.94      1.68 o 
   1  -3  10        3.26        5.17      1.99 o 
   2  -3  10        0.95        1.47      1.85 o 
   3  -3  10        5.72        4.27      3.25 o 
   4  -3  10        0.23        0.31      1.29 o 
   5  -3  10        1.34       -0.14      2.35 o 
  -1  -2  10        8.11        9.41      2.27 o 
   0  -2  10        2.25        1.19      2.62 o 
   1  -2  10        0.01        2.58      1.61 o 
   2  -2  10        1.07        1.83      2.87 o 
   3  -2  10        0.00        0.23      1.63 o 
   4  -2  10        0.55        1.54      1.59 o 
   5  -2  10        1.11        2.57      1.14 o 
   6  -2  10        5.38        1.89      2.37 o 
   7  -2  10        0.18       -2.24      2.24 o 
  -2  -1  10        0.78        2.26      2.37 o 
  -1  -1  10        5.88        6.89      2.42 o 
   0  -1  10        0.10        3.07      1.62 o 
   1  -1  10        0.42        2.43      1.51 o 
   2  -1  10       12.04        7.73      2.17 o 
   3  -1  10       12.91       10.44      2.34 o 
   4  -1  10        1.24        2.11      1.08 o 
   5  -1  10        0.45        5.46      2.02 o 
   6  -1  10        1.96       -0.58      2.28 o 
   7  -1  10        0.41        1.86      2.39 o 
   8  -1  10        5.06        4.78      2.94 o 
  -3   0  10        0.13        0.77      2.78 o 
  -2   0  10       12.08       10.70      4.04 o 
  -1   0  10        0.12        3.07      3.89 o 
   0   0  10       37.64       37.72      6.58 o 
   1   0  10        9.11       10.39      2.14 o 
   2   0  10        1.30        4.63      2.29 o 
   3   0  10        6.71        7.14      2.94 o 
   4   0  10        0.97        1.97      2.87 o 
   5   0  10        8.56        9.83      2.18 o 
   6   0  10        4.55        4.77      5.31 o 
   8   0  10        1.98        4.67      2.34 o 
  -3   1  10        1.98        0.61      2.84 o 
  -2   1  10        9.57        8.86      2.73 o 
  -1   1  10        6.58        4.05      1.81 o 
   0   1  10       35.87       37.14      4.61 o 
   1   1  10       30.49       29.42      3.30 o 
   2   1  10       27.43       29.80      5.21 o 
   3   1  10        7.20        5.80      1.87 o 
   4   1  10        8.02       10.80      2.74 o 
   5   1  10       18.10       15.83      2.74 o 
   6   1  10        5.34        3.54      0.86 o 
   7   1  10        5.39        2.64      1.47 o 
   8   1  10        2.31        2.59      1.58 o 
   9   1  10        6.01        2.42      1.76 o 
  -3   2  10        0.71        3.05      1.99 o 
  -2   2  10        4.89        6.95      2.06 o 
  -1   2  10       27.73       30.85      4.11 o 
   0   2  10        0.02        0.58      1.48 o 
   1   2  10        2.80        0.78      1.99 o 
   2   2  10       20.71       21.49      2.62 o 
   3   2  10       74.36       79.21      4.46 o 
   4   2  10        0.91        0.04      1.05 o 
   5   2  10        5.09        5.75      3.05 o 
   6   2  10        2.16        1.45      0.81 o 
   7   2  10        3.69        1.97      1.74 o 
   8   2  10       27.71       28.15      3.37 o 
   9   2  10        0.35        1.17      2.75 o 
  -4   3  10        0.85        4.92      3.22 o 
  -3   3  10        0.58        0.64      1.64 o 
  -2   3  10        2.60        3.30      2.77 o 
  -1   3  10        0.06        1.56      2.04 o 
   0   3  10        2.46        1.58      1.50 o 
   1   3  10       13.38       20.21      3.28 o 
   2   3  10      155.89      177.73      6.89 o 
   3   3  10       12.29        7.72      2.30 o 
   4   3  10       10.07        9.43      2.73 o 
   5   3  10       42.53       48.97      6.24 o 
   6   3  10       33.97       34.45      5.78 o 
   7   3  10        1.47        3.12      1.31 o 
   8   3  10       18.21       19.46      3.65 o 
   9   3  10        0.82        3.99      4.10 o 
  -4   4  10        0.10        0.30      1.80 o 
  -3   4  10        0.37        1.75      1.86 o 
  -2   4  10        8.55       14.46      4.76 o 
  -1   4  10       12.08       16.48      3.11 o 
   0   4  10        7.19        7.83      2.30 o 
   1   4  10       12.79       14.31      2.87 o 
   2   4  10        0.19       -0.56      1.41 o 
   3   4  10       15.19       18.41      2.34 o 
   4   4  10        3.47        4.93      1.15 o 
   5   4  10        0.76        1.66      0.90 o 
   6   4  10        0.00        0.67      0.89 o 
   7   4  10        3.08        2.46      1.14 o 
   8   4  10        9.40        6.42      2.33 o 
   9   4  10        0.22        0.77      1.43 o 
  -3   5  10       11.10       13.20      2.04 o 
  -2   5  10        0.26        2.00      1.61 o 
  -1   5  10       16.00       21.57      5.46 o 
   0   5  10       26.85       30.02      5.60 o 
   1   5  10       55.02       67.99     12.26 o 
   2   5  10       90.50       99.90      8.14 o 
   3   5  10      128.06      125.32      3.76 o 
   4   5  10        4.69        6.97      1.08 o 
   5   5  10       15.21       12.26      1.64 o 
   6   5  10        0.01       -0.43      0.80 o 
   7   5  10        1.39        4.00      1.88 o 
   8   5  10        0.14        1.81      1.66 o 
   9   5  10        0.48        0.07      2.66 o 
  -3   6  10        3.46        2.33      1.53 o 
  -2   6  10        7.16       11.67      4.91 o 
  -1   6  10        5.57        6.05      1.40 o 
   0   6  10       32.23       36.26      6.36 o 
   1   6  10        4.50        2.97      1.25 o 
   2   6  10        0.76        3.51      1.48 o 
   3   6  10        0.59        0.31      0.90 o 
   4   6  10        0.21        0.75      0.87 o 
   5   6  10        5.59        5.32      1.47 o 
   6   6  10        9.30       12.42      3.89 o 
   7   6  10        2.15        3.04      1.38 o 
   8   6  10        0.16        0.90      1.22 o 
   9   6  10        7.30        4.67      2.76 o 
  -3   7  10        1.08        3.28      2.67 o 
  -2   7  10        1.32        3.50      1.76 o 
  -1   7  10        3.73        2.73      1.51 o 
   0   7  10        0.31       -0.09      1.22 o 
   1   7  10        0.28        0.22      1.14 o 
   2   7  10       19.39       18.35      2.30 o 
   3   7  10       18.20       14.02      2.06 o 
   4   7  10       17.11       17.63      2.24 o 
   5   7  10        0.21        0.78      0.61 o 
   6   7  10        0.43        0.65      1.11 o 
   7   7  10        9.31        9.53      2.15 o 
  -2   8  10        1.14        0.37      2.13 o 
   0   8  10        0.00        1.38      2.31 o 
   2   8  10        1.32        0.14      1.81 o 
   3   8  10        2.50        6.46      2.71 o 
   4   8  10       10.54       10.96      2.32 o 
   5   8  10        0.64        1.59      1.45 o 
   6   8  10       36.05       40.68      6.76 o 
   7   8  10        0.04       -0.58      1.16 o 
   8   8  10        0.01       -0.23      2.04 o 
  -1   9  10        0.09       -0.28      2.04 o 
   0   9  10        2.54        1.13      2.61 o 
   1   9  10        0.06       -0.68      1.50 o 
   2   9  10       31.10       32.28      6.02 o 
   3   9  10        7.94        8.58      2.38 o 
   4   9  10       23.21       33.52      5.63 o 
   5   9  10        0.33        0.14      1.41 o 
   6   9  10       11.20       13.72      1.96 o 
   7   9  10        0.23        0.53      1.81 o 
   0  10  10        0.19        2.46      1.80 o 
   1  10  10        1.43        3.11      1.31 o 
   2  10  10        0.20        0.24      1.40 o 
   3  10  10        0.34       -1.34      1.34 o 
   4  10  10        0.56        0.81      0.93 o 
   5  10  10        1.43        5.74      2.37 o 
   6  10  10       37.67       47.82     17.73 o 
   2  -2  11        5.65        3.82      1.80 o 
   3  -2  11        4.26        5.06      2.13 o 
   4  -2  11        0.36        0.13      4.14 o 
   0  -1  11        0.44        4.19      4.61 o 
   1  -1  11        0.31        1.29      2.40 o 
   2  -1  11        0.31       -1.14      1.52 o 
   3  -1  11        0.44        2.41      1.57 o 
   4  -1  11        0.36       -0.54      1.39 o 
   5  -1  11        2.11        6.33      1.93 o 
   6  -1  11        3.62        4.24      2.52 o 
  -1   0  11        0.79        2.21      4.56 o 
   0   0  11        5.07        1.69      1.83 o 
   1   0  11        8.55       11.07      2.42 o 
   2   0  11       10.27        8.06      3.10 o 
   3   0  11       23.40       22.33      5.43 o 
   4   0  11        0.57       -0.35      2.08 o 
   5   0  11        7.24        7.45      1.54 o 
   6   0  11        4.46        3.65      2.28 o 
   7   0  11        9.59        7.23      3.52 o 
  -2   1  11       17.39       14.21      6.18 o 
  -1   1  11        0.46        0.32      1.75 o 
   0   1  11        7.75        7.44      1.96 o 
   1   1  11        9.55        6.34      2.09 o 
   2   1  11       41.28       35.53      4.33 o 
   3   1  11        6.26        3.86      1.59 o 
   4   1  11        5.72        2.87      1.55 o 
   5   1  11        0.13        1.57      1.40 o 
   6   1  11        0.07        0.86      1.68 o 
   7   1  11        2.08        4.78      2.11 o 
  -2   2  11        2.81        0.41      1.64 o 
  -1   2  11        0.06        1.35      1.93 o 
   0   2  11        0.52        0.31      1.43 o 
   1   2  11        0.54        2.13      1.60 o 
   2   2  11        1.48        2.79      1.62 o 
   3   2  11       26.52       30.26      4.42 o 
   4   2  11        2.07        4.02      1.47 o 
   5   2  11        5.27        4.75      1.38 o 
   6   2  11       13.30       16.44      3.09 o 
   7   2  11       13.02       21.07      4.04 o 
   8   2  11        1.78        3.41      2.57 o 
  -2   3  11        7.58        5.82      1.99 o 
  -1   3  11        0.58        0.39      1.98 o 
   0   3  11        9.26        6.75      2.84 o 
   1   3  11        1.88        4.17      1.76 o 
   2   3  11       15.53       15.50      2.65 o 
   3   3  11        0.05        1.35      1.28 o 
   4   3  11        8.78       10.34      1.73 o 
   5   3  11        2.23        5.21      1.87 o 
   6   3  11       14.49       17.30      2.31 o 
   7   3  11        3.96        8.13      2.94 o 
   8   3  11        9.50       11.82      2.67 o 
  -2   4  11        1.83        0.91      1.54 o 
  -1   4  11        2.39        6.28      2.50 o 
   0   4  11        0.32       -0.02      1.42 o 
   1   4  11        3.32        2.03      1.55 o 
   2   4  11       23.30       14.59      3.03 o 
   3   4  11        0.14        0.78      1.16 o 
   4   4  11        0.93        0.52      0.78 o 
   5   4  11        0.14        2.58      1.24 o 
   6   4  11        0.01       -0.33      2.61 o 
   7   4  11        0.25        0.66      1.09 o 
   8   4  11        0.12        2.02      1.01 o 
  -2   5  11       15.84       23.44      6.55 o 
  -1   5  11       31.87       35.21      3.47 o 
   0   5  11        2.99        3.14      1.56 o 
   1   5  11       21.35       25.31      5.75 o 
   2   5  11       13.13       17.81      3.67 o 
   3   5  11        0.14        0.94      1.42 o 
   4   5  11        2.88        3.72      2.72 o 
   5   5  11        2.62        0.83      1.30 o 
   6   5  11        2.56        3.66      1.51 o 
   7   5  11        0.02        1.54      1.33 o 
   8   5  11        0.06       -0.65      1.16 o 
  -2   6  11        6.72       12.22      3.79 o 
  -1   6  11        2.58        3.16      1.88 o 
   0   6  11        1.09        1.81      1.66 o 
   1   6  11        0.11       -0.14      1.23 o 
   2   6  11        0.45        1.35      1.04 o 
   3   6  11        0.04       -0.63      2.92 o 
   4   6  11        1.03        1.69      1.17 o 
   5   6  11        1.47        2.12      0.98 o 
   6   6  11        4.77        6.05      1.36 o 
   7   6  11        9.21        9.80      1.98 o 
   8   6  11        0.00       -0.91      1.81 o 
  -1   7  11        2.03        3.77      2.37 o 
   0   7  11        0.02        4.58      4.62 o 
   1   7  11        2.26        2.00      2.12 o 
   2   7  11       21.00       19.60      2.82 o 
   3   7  11        0.09        1.36      0.95 o 
   4   7  11        5.39        3.96      1.44 o 
   5   7  11        9.48        9.86      3.18 o 
   6   7  11        0.18        3.46      2.21 o 
   7   7  11        0.02       -0.68      1.07 o 
  -1   8  11        0.84        0.84      2.38 o 
   0   8  11        0.20        0.86      2.40 o 
   2   8  11        1.94       -0.26      2.07 o 
   3   8  11        5.40        7.02      2.38 o 
   4   8  11       10.92        9.91      1.81 o 
   5   8  11        6.45        5.09      2.40 o 
   6   8  11       11.68       12.18      2.33 o 
   7   8  11        0.01        0.06      1.18 o 
   1   9  11        6.26        4.60      2.67 o 
   2   9  11        3.87        0.63      2.08 o 
   3   9  11        9.07        7.34      3.23 o 
   4   9  11        8.00       10.68      3.30 o 
   5   9  11        7.86        8.14      2.54 o 
   6   9  11        0.73       -0.84      1.71 o 
   3   0  12       15.15       15.52      6.70 o 
   1   1  12        2.75        2.56      1.78 o 
   2   1  12        4.55        3.07      1.83 o 
   3   1  12        6.00        5.82      1.85 o 
   4   1  12        4.75        7.68      1.84 o 
   5   1  12        0.53        2.97      1.83 o 
   0   2  12        0.09        3.01      2.34 o 
   1   2  12        1.54        2.04      1.31 o 
   2   2  12       10.32        9.23      1.85 o 
   3   2  12        1.79        2.70      1.43 o 
   4   2  12        0.89        2.47      3.23 o 
   5   2  12        3.77        3.13      3.83 o 
   6   2  12        7.71        7.41      4.31 o 
   0   3  12        0.35        3.80      2.19 o 
   1   3  12        5.07        2.64      2.42 o 
   2   3  12        1.21        4.27      2.09 o 
   3   3  12        9.46       10.65      2.09 o 
   4   3  12       35.36       37.00      8.33 o 
   5   3  12        2.62        2.10      1.40 o 
   6   3  12        5.67        4.71      1.53 o 
   7   3  12        0.10       -1.85      2.12 o 
   0   4  12        2.19        3.61      1.88 o 
   1   4  12        2.92        2.85      1.48 o 
   2   4  12        3.86        5.62      1.84 o 
   3   4  12        0.90        1.40      1.11 o 
   4   4  12        0.12       -1.26      1.33 o 
   5   4  12        1.44        1.85      1.29 o 
   6   4  12        0.84        1.31      1.15 o 
   7   4  12       13.95       10.48      4.55 o 
   0   5  12        0.69        2.57      1.81 o 
   1   5  12        1.86        1.05      1.17 o 
   2   5  12        0.49       -0.56      1.27 o 
   3   5  12        0.59        0.03      1.38 o 
   4   5  12        0.41        1.85      1.48 o 
   5   5  12        0.04        1.66      1.26 o 
   6   5  12        0.33       -0.06      1.27 o 
   0   6  12        0.72        0.33      1.44 o 
   1   6  12        1.90        0.88      1.73 o 
   2   6  12        0.46        5.21      1.74 o 
   3   6  12        0.08        0.05      1.38 o 
   4   6  12        1.71        1.79      1.20 o 
   5   6  12        1.07        2.97      1.20 o 
   6   6  12        8.12        7.61      3.66 o 
   1   7  12        2.01       10.84      5.34 o 
   2   7  12        0.01       -2.12      2.24 o 
   3   7  12        0.18        2.48      2.44 o 
   4   7  12        0.05        3.66      2.85 o 
   5   7  12        9.80        9.15      2.19 o 
   6   7  12        0.58        2.74      2.64 o 
   4   8  12        0.00        0.96      2.20 o 
                                                 
